# Supplementary material for: Machine Learning Models for Identification and Prediction of Toxic Organic Compounds Using Daphnia magna Transcriptomic Profiles
Source: Life (Basel). 2022 Sep 16;12(9):1443. doi: 10.3390/life12091443 (PMC9503646; doi:10.3390/life12091443)
Supplement: Supplementary file 1 [file life-12-01443-s001.zip]

Archive with 3 entries (3 files):
- Supplementary materials.pdf
- Supplementary Table S2.xlsx
- Supplementary Table S3.xlsx
