# Supplementary material for: Machine Learning Models for Identification and Prediction of Toxic Organic Compounds Using Daphnia magna Transcriptomic Profiles
Source: Life (Basel). 2022 Sep 16;12(9):1443. doi: 10.3390/life12091443 (PMC9503646; doi:10.3390/life12091443)
Supplement: Supplementary file 1 [file life-12-01443-s001.zip › Supplementary Table S2.xlsx]

## Sheet: All.ex
Supplementary Table S2. Complete dataset (total 13,481 features) used for machine learning.
class	DM00001	DM00002	DM00003	DM00004	DM00005	DM00006	DM00007	DM00008	DM00009	DM00010	DM00011	DM00012	DM00013	DM00014	DM00015	DM00016	DM00017	DM00018	DM00019	DM00021	DM00022	DM00023	DM00024	DM00025	DM00026	DM00027	DM00028	DM00029	DM00031	DM00032	DM00033	DM00034	DM00035	DM00036	DM00038	DM00039	DM00040	DM00041	DM00042	DM00043	DM00044	DM00045	DM00046	DM00047	DM00048	DM00049	DM00050	DM00051	DM00052
2-chloroethyl_vinyl_ether	0.112306	0.226753	0.149198	0.180112	-0.28609	-0.218057	-0.124705	-0.000510749	0.241999	-0.857944	0.227797	0.108478	0.291732	-0.247261	0.0156591	0.411537	0.341558	0.331632	-0.0182486	-0.000756876	0.287888	-0.0758222	-0.0243518	0.447482	0.0110954	0.179722	0.294784	0.070878	-0.357334	-0.386653	0.199818	0.453153	0.305111	0.27249	-0.136068	-0.0206645	1.31527	-0.267406	-0.229305	0.68742	0.102764	0.209769	-0.452282	-0.0835362	-0.00601904	0.0510633	0.359331	0.374588	0.6917
2-chloroethyl_vinyl_ether	0.0315551	0.0110623	0.0823104	-0.0180195	-0.483206	-0.181201	-0.0499787	-0.160623	-0.163916	-0.363157	-0.118971	0.194884	0.0941981	-0.0986347	-0.146742	0.310356	0.249818	0.0544131	-0.157762	0.103728	0.109193	0.0931159	-0.0919158	0.158353	-0.497755	0.0289256	0.350712	0.0338075	-0.055198	-0.554839	0.218939	0.13228	-0.260654	0.286186	0.107732	-0.277724	0.761742	-0.235982	-0.218702	0.408979	0.0717858	0.0677902	-0.404587	0.0811961	-0.188604	-0.165956	0.323296	0.188165	0.460062
2-chloroethyl_vinyl_ether	-0.021729	0.0397444	0.188307	-0.0356711	-0.476211	-0.245569	-0.0784599	-0.487504	-0.09883	-0.465803	-0.0772747	0.0996665	0.0776468	0.0155794	-0.206984	0.363112	0.166612	0.0500323	-0.182798	0.0183414	0.155828	0.0367812	-0.0966338	0.0717101	-0.473385	0.0820424	0.154063	0.0212588	-0.270771	-0.572126	0.302921	0.245453	0.230475	0.128575	-0.0998141	0.0671533	0.86883	-0.441428	-0.264061	0.404138	0.0480618	-0.183874	-0.788341	0.082305	-0.0281283	-0.113551	0.323531	0.183635	0.504319
2-chloroethyl_vinyl_ether	0.15079	0.183475	0.0461916	0.12678	-0.283878	-0.232167	-0.107104	-0.211854	0.194936	-0.201065	0.215386	0.00895369	0.16387	-0.142775	0.0914337	0.172617	0.274016	0.267546	-0.0227404	0.0631433	0.33353	-0.0544742	0.1215	0.401382	-0.132304	0.145442	0.465717	0.0649877	-0.210413	-0.381752	0.0964518	0.383308	0.098591	0.329416	-0.101621	-0.155026	1.10173	-0.273548	-0.114961	0.60488	0.121992	-0.127595	-0.47307	-0.0773757	-0.0559474	0.0734535	0.298122	0.24505	0.66123
Acetone	0.28716	0.0705671	0.477281	0.00554657	-0.534206	-1.07997	-0.121849	-0.261388	-0.276836	-0.286714	-0.0170536	-0.0678744	-0.551689	0.255501	-0.00318575	-0.569592	-0.0825324	-0.844667	0.321075	0.0650044	0.160104	-0.686263	-0.327161	0.572304	0.338904	-0.0915728	0.238675	-0.0673017	-0.512684	0.0907583	0.287672	0.303572	0.457055	1.13005	-0.36686	0.926777	0.120985	-0.225641	0.0283804	-1.06186	-0.0657597	0.1443	-0.450474	0.147939	0.225182	-1.08422	0.47314	-1.37182	0.316582
Acetone	0.265254	-0.508965	0.272611	0.517002	-0.0990758	-1.66156	-0.144118	-1.31444	-2.91199	-0.124758	0.329789	-0.478318	-0.794078	-0.383323	0.177623	-0.453228	-0.160362	-0.923914	0.188446	0.112309	0.041399	-1.2551	0.889603	0.50178	0.63642	-0.206004	-0.668504	-0.101571	-0.0265961	0.273464	0.0154505	0.387022	0.595016	1.38176	-0.0596352	-0.0011878	0.37856	-0.326934	0.23547	-1.70587	-0.186146	1.61479	0.163267	-0.261337	0.0417452	-0.563664	0.60823	-1.7581	-0.0515499
Acetone	0.647872	0.223326	1.26616	-0.386163	-1.10026	0.0372558	0.406515	0.609213	0.221411	1.6504	-0.243857	0.686006	-1.57632	0.239154	0.00318527	-1.92525	-0.0261178	-0.45966	-0.10924	0.751986	-0.159609	-2.13631	0.221349	0.827686	0.384758	-0.186726	-0.441203	0.154183	-0.945353	-0.190973	0.610976	-0.768163	0.495597	-3.62518	0.352063	0.386949	-3.29558	-0.376484	-0.887394	0.798385	0.279243	-0.804517	0.194092	-0.406333	-1.22981	-0.447547	-0.236244	-0.97158	0.859105
Acetone	0.044868	-0.189329	0.147755	-0.230384	2.23602	0.639636	-0.532123	-1.13521	-1.9795	0.649913	0.0734854	0.368009	-0.0953855	-0.155468	-0.148449	0.00694704	-0.442342	0.456709	0.00526905	0.574737	-0.186241	-1.42759	-2.39136	0.154755	0.0540433	0.198965	-0.154095	0.350349	1.23749	0.567562	0.779645	-0.392958	-0.953129	-0.241201	0.523575	1.23817	0.516429	0.826496	0.355922	0.490859	0.360461	-0.139011	-0.867582	-0.184062	-0.066659	-0.0186787	0.188222	-2.39962	0.0361471
Acrylonitrile	0.185829	0.104252	-0.144894	0.0994187	0.403191	-1.56267	-0.522724	-2.10845	-1.54018	-0.800255	-0.805467	-0.561057	-1.28406	-0.180239	0.067639	-0.659409	-0.00867758	0.150769	-0.179438	-0.951138	-0.285513	-0.431275	-1.00551	-1.35525	-0.468196	-0.0029601	-0.0899792	-0.276029	-0.728989	0.306013	-0.611839	-0.165567	2.70196	0.671298	-0.215502	1.18947	-1.10029	-0.878822	-0.647471	-0.811469	-0.938511	-0.29983	-1.16134	-0.334721	-0.357546	-1.68227	-0.477607	0.563267	-0.796204
Acrylonitrile	-0.000746321	-0.377664	-1.49526	0.37567	0.28409	-1.04321	-0.346887	-1.32283	-1.59873	-0.475291	-1.05149	-0.533843	-1.76181	0.171559	-0.290207	-0.37719	0.683759	0.259196	-0.253303	-1.0941	0.00525138	-0.583148	-0.913176	-1.48099	-0.719908	-0.428534	-0.434005	-0.127877	-0.943274	-0.012757	-0.67751	-0.063075	0.292156	0.686299	0.210037	1.26267	-1.3519	-1.25552	-0.85897	-0.380377	-0.941462	-0.247127	-1.04715	-0.282828	-0.0966174	-1.14456	-0.454181	-0.268171	-0.370653
Acrylonitrile	0.0556067	-1.5696	-0.772761	0.384112	0.388136	-0.95378	-0.311991	-1.26328	-1.42131	-1.52644	-0.946982	-0.194505	-1.88115	0.363637	-0.414129	-0.150382	0.515181	0.281174	-0.154422	-1.12925	-0.1168	-0.444066	-0.951119	-1.51884	-0.804898	-0.460797	-0.658426	-0.183329	-1.12981	-0.198919	-0.623783	-0.0611358	0.582424	0.290884	-0.403879	0.544169	-1.57201	-0.98407	-0.78469	-0.341923	-0.892599	-0.351881	-1.2798	-0.167499	0.0698578	-1.12932	-0.342829	0.344866	-0.441317
Acrylonitrile	0.157915	-1.47026	-0.917006	0.519343	0.4063	-0.827017	-0.275669	-1.30781	-1.41526	-0.636941	-0.865241	-0.614438	-1.87937	0.262346	-0.433101	0.109832	0.40939	0.297538	-0.139447	-1.00598	-0.19154	-0.397292	-1.11286	-1.59896	-0.70801	-0.394369	-0.0377015	-0.200106	-1.05081	-0.207999	-0.581352	0.000128877	0.594808	0.223887	0.227882	0.6405	-1.84878	-0.987921	-0.796927	-0.241296	-0.932788	-0.42002	-1.29206	-0.14464	0.0835983	-1.11262	-0.322749	0.417311	-0.343941
Atrazine	-0.772115	-0.506115	-1.52885	0.0511859	0.217049	5.0988	0.278592	5.3065	0.816833	1.46645	0.159707	0.148941	0.154944	-0.0160134	0.522161	-1.57813	0.0234994	1.13937	0.296186	-0.515454	-0.47913	-0.268392	1.04725	0.105809	1.06402	-0.581092	-2.32308	-0.607223	0.322349	-0.337214	-0.158465	0.218422	0.518256	-0.0312614	0.0918316	-0.530816	2.53641	-0.0957414	0.24859	-0.140561	0.193439	-1.18642	0.180746	-0.249639	-0.0146789	0.0238542	-1.90657	0.134202	-0.374559
Atrazine	-0.919574	-0.176141	-0.98048	0.254771	0.791589	5.30968	0.0232994	5.55076	1.32241	0.892105	0.376899	-0.252429	0.983085	0.128214	0.452351	-1.32284	-0.755918	1.0576	0.490601	-0.360316	-1.21586	0.0532274	-0.0809771	0.65763	1.40214	-0.09489	-0.648498	-0.361031	0.91261	0.0786508	-1.06846	-0.0845441	0.222296	-0.204674	-0.262039	-0.555106	2.72406	0.731236	0.627544	-0.597074	0.0898953	0.0169455	1.16002	-0.173649	-0.155655	-0.0322126	-1.93612	-0.162469	-0.72826
Atrazine	-0.846451	-0.169984	-1.16258	0.335655	0.878858	5.31675	-0.181582	5.58311	1.20984	2.13913	0.414442	-0.547311	1.07545	0.0696736	0.651094	-1.11143	-0.701407	0.943496	0.454935	-0.488665	-0.982977	0.0323299	-0.220131	0.533561	1.37534	-0.154937	-1.39048	-0.419582	1.02802	0.135133	-0.577908	-0.0678067	-0.460171	-0.0426694	-0.0223251	-0.213553	2.85461	0.801836	0.596201	-0.835555	-0.0308172	0.0284272	1.29745	-0.167316	-0.128669	0.119078	-1.86145	-2.62649	-0.661852
Atrazine	-0.883157	-0.549172	-1.67615	0.114134	0.195113	5.12955	0.120836	5.39052	0.639641	3.09432	0.0891781	-1.50558	0.451174	0.269419	0.498628	-1.67337	0.00757227	1.18539	0.314253	-0.883588	-0.506548	-0.265857	-0.0294491	0.152053	1.02814	-0.556783	-0.0944855	-0.545624	0.373638	-0.359421	-0.56493	0.238644	-0.110035	0.164976	0.105725	-0.648767	2.48961	-0.00915905	0.279779	0.236209	0.136691	-2.55887	-0.392606	-0.15461	0.017978	-2.94e-05	-1.891	-1.98778	-0.363681
Beta-benzene_hexachloride	-0.42312	-0.341972	-1.32597	-0.553082	0.243114	0.241488	0.151538	0.66635	0.183947	0.722542	0.325886	0.160509	0.459362	-0.0265059	0.351197	-0.0955535	-0.0204543	0.273277	-0.151962	-0.53207	0.125707	-0.000826027	-0.319536	0.435843	0.51292	0.00121166	-1.19938	0.117679	-0.559324	-0.068867	-0.159096	0.171308	0.356562	-0.119296	0.119865	-0.0695712	1.11062	0.435209	0.40275	0.922834	0.566932	-0.0486924	0.0354805	0.210681	-0.106878	0.0726998	0.110679	-0.730737	0.359992
Beta-benzene_hexachloride	-0.465926	-0.436453	-1.19431	-0.47227	0.0698841	0.475549	0.0426949	-0.0945124	0.092583	-0.960886	0.181419	0.221521	0.425144	0.311126	0.175652	-0.0729177	0.231592	0.3942	-0.139421	-0.3832	0.182961	-0.0480796	0.352182	0.20794	0.409479	-0.131524	-0.59207	0.101928	-1.32575	-0.358866	-0.181101	0.0976303	1.20441	-0.215739	0.200392	0.17256	0.811914	0.241634	0.350449	1.05284	0.622962	0.0368513	0.4317	0.355004	-0.0310419	0.234182	0.00381783	-0.968124	0.591001
Beta-benzene_hexachloride	-0.422532	-0.489957	-1.56195	-0.503254	0.0920032	0.107362	0.176542	0.475086	0.018048	-0.759026	0.265424	0.382597	0.425512	-0.0831138	0.329228	-0.179459	0.304334	0.439591	-0.286183	-0.268402	0.176432	-0.125332	0.155937	0.216645	0.480252	-0.102912	-0.734916	0.0284554	-1.28154	-0.384739	-0.0530753	0.110144	0.254169	-0.1788	0.155283	-0.079824	0.615735	0.0867971	0.393875	0.733237	0.49408	0.350467	0.130621	0.333001	-0.0695556	0.256736	-0.0109538	-0.929673	0.506792
Beta-benzene_hexachloride	-0.369806	-0.201154	-1.04343	-0.478735	0.253106	0.511975	0.198702	0.554269	0.167489	0.562118	0.332236	0.422588	0.543219	-0.0636919	0.38287	-0.438729	0.0559145	0.196911	-0.0872371	-0.54179	0.122421	-0.0240399	0.25831	0.378664	0.637234	-0.0734291	-1.33899	0.0780425	-0.20252	-0.0914655	-0.0460281	0.236831	0.477554	-0.168805	0.0440322	-0.0867693	1.10903	0.353095	0.363605	0.958582	0.544337	0.162663	0.428406	0.27015	-0.066448	0.0661467	0.00790609	-1.26576	0.371517
Bifenthrin	-0.0276464	-0.189256	-1.42167	0.106779	0.490149	-0.206048	0.0413043	-0.132415	0.0241378	-1.43754	-0.204071	-0.0666435	0.36889	-0.100394	0.127128	-0.206095	-0.0196776	0.359099	-0.0754066	-0.300686	0.267491	-0.253326	0.462688	0.0407329	0.0616491	0.316687	-0.585675	-0.048208	-0.713172	0.178523	-0.0848022	-0.136331	-0.285427	0.013581	0.127802	0.340362	0.296581	0.0353882	0.283912	0.884039	0.269936	0.74461	-0.170306	0.368581	-0.13321	0.0283954	0.430865	-0.332478	0.152482
Bifenthrin	-0.0727613	-0.184545	-1.36702	0.204624	0.395682	0.00683589	0.108789	-0.521945	0.0121353	1.39401	-0.218936	-0.219636	0.439842	-0.0882464	0.159882	-0.219331	-0.12395	0.360541	-0.10994	-0.323501	0.228736	-0.198512	-0.190174	0.0954959	-0.000320627	0.306166	0.0965422	-0.0479384	-0.295491	0.182081	-0.180179	-0.131567	-0.811355	2.6e-05	0.157679	0.525861	0.106937	-0.0932953	0.321703	0.392769	0.270749	0.64813	0.49771	0.368982	-0.0681529	0.00981128	0.421434	-0.174246	0.163199
Bifenthrin	-0.112759	-0.227404	-1.14325	-0.0636482	0.499351	-0.774435	0.204621	-0.540031	0.021323	0.227447	-0.0299727	-0.115933	0.383953	-0.0438273	0.0915328	-0.201139	0.0623183	0.331114	-0.100326	-0.467738	0.231313	-0.271358	-0.0163186	0.119733	0.224122	0.253307	-0.0731759	-0.0450083	-1.04612	0.160157	-0.0513831	-0.132121	-0.1973	0.105883	0.183095	0.524905	0.210676	0.00921601	0.424634	0.221371	0.432627	0.618874	0.188857	0.226948	-0.260479	0.0446413	0.324582	-0.38831	0.215729
Bifenthrin	-0.117079	-0.25317	-0.950554	-0.0826568	0.570531	-0.182328	0.313586	-0.81549	-0.0665771	-0.0209974	-0.133062	0.201089	0.398446	-0.0276414	0.132572	-0.16476	0.0476135	0.309498	-0.107218	-0.305972	0.214834	-0.228728	-0.0673648	0.127285	0.315686	0.319837	-0.123112	-0.0663182	-0.561731	0.157654	-0.129739	-0.0769788	0.120369	0.150243	-0.0683333	0.6248	0.510516	0.05377	0.427444	0.422638	0.361157	0.396969	0.0102661	0.215755	-0.222816	0.0906378	0.358568	-0.438029	0.13582
Bis2-ethylhexyl_phthalate	-1.00897	-0.471596	-1.31197	-0.552378	0.443302	-0.072752	0.386067	0.0125855	0.448133	0.247528	0.456995	0.336132	0.460588	0.116372	0.355697	0.103602	0.326071	0.551226	-0.062735	-0.438058	0.235915	0.0199709	0.427196	0.547137	0.511003	-0.0733859	-0.304102	0.298527	-0.471499	0.187095	-0.0178886	0.0185755	0.333661	-0.24984	0.141807	0.212393	0.779093	0.422436	0.521748	0.70101	0.624047	0.0138693	0.505454	0.190238	0.201045	0.311778	-0.307039	-0.635509	0.323058
Bis2-ethylhexyl_phthalate	-0.987881	-0.311073	-1.22955	-0.410823	0.666523	-0.0712082	0.38519	0.00624203	0.476566	0.298449	0.514067	0.215581	0.695549	0.0882531	0.468769	0.249212	0.299759	0.472438	0.0536112	-0.323684	0.186417	0.0342834	0.12318	0.718334	0.725655	-0.0923891	-0.626539	0.263545	-0.771769	0.287668	-0.288325	0.130925	0.148	-0.291408	0.131389	-0.174685	0.876572	0.561273	0.669708	0.598224	0.664612	0.420429	0.815151	0.113512	0.264392	0.425994	-0.311192	-0.811648	0.281865
Bis2-ethylhexyl_phthalate	-0.9288	-0.284693	-1.19153	-0.433677	0.636648	-0.179216	0.363544	0.146299	0.482937	0.312578	0.549944	0.348533	0.665063	0.030785	0.408961	0.202082	0.251186	0.481235	0.074326	-0.366976	0.187285	0.092942	0.432282	0.692504	0.797034	-0.118405	-0.993958	0.267887	-0.116176	0.297064	-0.201434	0.162519	0.985245	-0.41832	0.115766	-0.0774959	0.837851	0.374314	0.675374	0.709929	0.660608	-0.0991672	0.826486	0.0865351	0.210675	0.406418	-0.319625	-0.47318	0.32885
Bis2-ethylhexyl_phthalate	-1.05452	-0.462974	-1.35393	-0.510243	0.512614	-0.220379	0.365702	-0.383714	0.347543	0.355792	0.465676	0.2568	0.449415	0.0152882	0.358599	0.119704	0.35285	0.55009	-0.000625836	-0.484233	0.262906	0.031458	0.351254	0.544325	0.424264	-0.0734469	-0.419337	0.275421	-0.452205	0.186102	-0.0615369	0.173734	0.261927	-0.28911	0.0215744	0.160905	0.795398	0.380103	0.502596	0.813821	0.62213	0.351254	0.334624	0.229352	0.174112	0.37564	-0.246921	-0.32273	0.303702
Chloroform	-0.94311	-0.400475	1.85363	-1.74145	-2.49946	0.534229	0.265343	0.47104	-0.828135	0.270548	0.0514047	0.491322	-0.642763	-0.302976	0.193267	-0.140784	0.0812307	-0.791402	-0.157732	0.3065	0.14459	-0.389356	0.124284	-0.173867	0.671731	0.0947983	-0.355025	-1.27152	-1.2549	-0.605908	0.214542	-1.21655	0.475209	0.683546	0.677946	-0.893999	-0.192079	-0.251143	0.0869733	0.488854	0.850481	-0.485713	-0.378768	0.125066	-0.078536	-0.182283	-0.791168	-1.36838	-0.126659
Chloroform	-0.933916	-0.261791	1.7817	-1.79538	-2.39866	0.62695	0.256071	0.712299	-1.19187	-0.629077	0.0692337	0.428901	-0.428878	-0.506951	0.242461	-0.536144	0.171031	-0.842788	-0.229922	0.333191	0.0110709	-0.356323	0.165918	-0.301673	0.747726	0.179635	-0.668795	-1.28551	-1.47313	-0.631319	0.29932	-1.19859	1.21989	0.504385	0.407395	-0.852046	-0.0258595	-0.34374	0.0944834	0.753639	0.821192	-2.63532	-0.72635	0.0992602	-0.00980373	-0.239204	-0.814273	-1.64241	-0.0541786
Chloroform	-0.886738	-0.391536	2.04983	-1.8883	-2.3002	0.0996693	0.256627	0.127652	-0.795429	0.0993222	0.0623544	0.382745	-0.604599	-0.496169	0.301935	-0.398822	-0.0715121	-0.674517	-0.248892	0.317733	0.390475	-0.385402	0.0113441	-0.355457	0.676461	0.0132261	-0.477969	-1.49122	-0.612011	-0.316415	0.179308	-1.38459	0.532391	0.674369	0.538783	-1.19113	-0.927379	-0.165155	0.222437	0.698879	0.768277	-0.594882	-0.186726	0.0494654	-0.0668208	0.0339198	-1.28305	-1.03129	0.0975823
Chloroform	-0.915347	-0.428501	2.09888	-1.83269	-2.2798	-0.0450392	0.283357	-0.38718	-0.732343	0.0926813	0.0567723	0.614995	-0.464691	-0.175066	0.301106	-0.630266	-0.09171	-0.612999	-0.229206	0.312159	0.528651	-0.36282	0.411532	-0.343074	0.485028	0.0183096	-0.574308	-1.43033	-0.547587	-0.258241	0.137443	-1.31216	0.596449	0.597885	0.362753	-1.33147	-0.239233	-0.183756	0.145986	0.663314	0.814001	-0.193644	-1.07735	0.13292	-0.0138434	0.123219	-1.22915	-0.423482	0.0375953
Chlorpyrifos	-0.400222	-0.258519	0.0904224	0.109938	-0.432255	-0.0806703	0.0967719	-0.104729	-0.477368	0.1919	-0.273336	-1.44152	0.21042	-0.812251	-0.831227	-0.82997	0.216972	-0.286051	1.27385	0.347328	0.686535	-1.067	0.995296	-0.195104	0.447042	-0.22162	-0.285708	-0.512083	-0.146698	-0.830955	-0.469582	-0.192748	-0.683022	1.31177	-0.554612	-0.69141	0.116761	0.0790024	0.146966	0.0545343	0.186538	0.364425	-0.473224	-1.11303	-0.594868	0.5639	-0.360519	-0.490275	-0.10303
Chlorpyrifos	-0.316437	-0.0611635	-0.828661	0.256464	-0.221696	0.0193686	0.189664	-0.216135	-0.195453	0.21762	-0.154554	-0.703981	0.405779	-0.792214	-0.298392	-0.703981	0.394945	-0.260359	-0.0497916	0.175969	0.748382	-0.747839	1.06566	-0.214723	0.442205	-0.0947849	0.0234535	1.27295	-0.0561058	0.950628	-0.171326	-0.0930663	-0.608146	1.43787	-0.412743	-0.649458	0.166199	0.393444	0.244454	0.148767	0.218718	0.440054	0.354369	-1.07021	-0.684246	0.950628	-0.0750818	-0.579135	-0.0256513
Chlorpyrifos	-0.150197	-0.345825	-0.336563	0.407542	-0.489358	-0.0409374	0.0996362	-0.067151	-0.32556	-0.190671	-0.242082	-1.57382	0.0584667	-0.576606	-0.649074	-0.212273	0.0102619	-0.277827	-0.33848	0.189506	1.15208	-0.754788	0.829796	-0.310709	0.245251	-0.422793	-0.278297	-0.663543	-0.0107282	0.0876022	-0.538562	0.0282732	-0.798024	0.0555972	-0.6916	-0.593603	-0.101912	0.22686	0.396501	0.137924	-0.127845	-0.0873698	-0.140764	-0.194123	-0.311367	0.693006	-0.114685	-0.442215	0.255369
Chlorpyrifos	-0.16353	0.00519508	-1.26181	0.621558	-0.612689	-0.228808	0.0338672	-0.30159	-0.0916053	-0.207932	-0.206502	-0.505536	-0.139026	-0.812415	-0.615805	0.991226	0.21309	-0.251269	1.43482	0.267779	0.993553	-0.253066	0.931698	-0.358091	0.521147	-0.459861	-0.492513	2.13662	-0.0963321	-0.208106	-0.0725631	0.0682927	-0.909874	-0.114814	-0.245148	-0.650769	-0.0675743	-0.590872	0.287578	-0.100938	-0.296185	-0.223025	-0.0358208	-0.0350603	-0.340763	0.0821372	-0.354236	-0.315573	0.104244
Diazinon	-0.561755	-0.241216	0.342141	0.292483	0.253758	4.76129	-0.243445	4.87894	0.0277216	2.47216	0.249629	-0.478792	0.178186	0.079833	0.584273	-0.569378	-0.821125	-0.364184	0.413157	-0.456742	-1.55352	-0.615408	-0.732162	0.26194	1.3247	-0.139238	-0.190021	-0.783847	0.232872	1.07281	-0.768026	-0.353502	-1.25813	-0.0149	-0.339925	0.196933	1.56171	0.223688	0.75679	-0.401104	-0.0911458	-0.0756302	0.413842	-0.105371	-0.699259	-0.400715	-2.23594	-0.37744	-0.991876
Diazinon	-0.693305	-0.340731	0.475063	0.246686	0.274113	4.77314	-0.171475	5.01114	-0.0581956	1.5583	0.239046	-1.1134	0.176781	0.151837	0.523325	-0.56513	-0.81552	-0.379423	0.454625	-0.507972	-1.53504	-0.699639	-0.13491	0.257433	1.22953	-0.184799	-0.793984	-0.812505	0.636094	1.10948	-0.669318	-0.423392	-0.14066	-0.24676	-0.223723	0.292293	1.53103	0.190435	0.778768	-0.747385	-0.0370924	-0.161172	0.441812	-0.105348	-0.75575	-0.441903	-2.2517	-0.000274506	-1.09762
Diazinon	-0.686649	-0.423287	0.44848	0.193709	0.14661	4.17235	-0.190217	4.29852	-0.160785	2.58668	0.174834	-1.78035	0.0836573	-0.2817	0.320798	-0.785171	-0.690806	-0.260375	0.246251	-0.407365	-1.27832	-0.58236	-0.318304	-0.101792	0.728056	-0.172599	-0.168112	-0.706712	0.244411	0.955204	-0.772733	-0.177181	-1.45207	-0.165432	-0.315467	0.11699	1.09389	-0.13772	0.368577	-0.672903	-0.106191	-0.488187	0.518676	-0.0213469	-0.541066	-0.570705	-2.19577	0.226953	-1.02847
Diazinon	-0.628973	-0.481631	0.539836	0.1048	0.0347658	4.31353	-0.256133	4.29097	-0.289814	1.23363	0.219253	-1.09869	-0.138074	-0.394438	0.412761	-0.543961	-0.631718	-0.29322	0.194492	-0.580796	-1.23044	-0.675148	-0.338547	-0.0576969	0.73061	-0.357466	-0.850001	-0.676211	0.136755	0.980992	-0.845906	-0.266594	-1.34286	0.0741307	-0.330641	0.297519	1.04057	-0.116124	0.376801	-0.733115	-0.165816	0.0354266	-0.330137	-0.0315352	-0.594558	-0.490918	-2.15353	0.474248	-1.10846
Dichlorobenzene	0.320194	0.35361	-0.101449	-0.648256	-0.817731	-0.363441	-0.498531	-0.393149	-1.3765	-0.117406	0.391423	-1.48883	-1.03994	0.267819	-0.388562	-2.29303	-0.425815	-1.62603	-0.60798	1.79821	-3.22926	-1.39626	0.6239	0.122103	0.191756	0.118743	-0.850452	-1.35674	-0.467504	-1.21443	0.489918	1.13777	0.373569	0.0887786	-0.872668	0.205435	-0.36834	-0.237576	0.256987	-0.113715	0.853909	-0.448122	-0.0292845	-0.112178	-0.464955	-0.277507	0.5685	0.488118	0.246021
Dichlorobenzene	0.0366129	1.24197	0.298663	-0.777878	-0.747488	-0.168579	0.138463	-0.108376	-0.546985	0.355894	0.259842	-2.19357	-0.840659	-0.0941205	-0.591595	-3.34978	-0.102882	-1.27972	-0.120504	1.53914	-2.38721	-1.14184	0.309167	0.199157	-0.31785	0.68902	-0.841431	-1.38142	-0.607703	-0.198804	0.562224	0.868736	1.09733	0.79932	-1.24983	0.0137739	0.134666	0.479213	0.158549	-0.113675	1.08604	-0.505701	-1.2222	-1.00419	-0.608517	0.118362	0.984086	0.64325	0.0622798
Dichlorobenzene	0.0802525	2	0.236259	-0.702976	-0.337403	0.0159321	0.241523	-0.459182	-0.598392	0.467487	0.408572	-1.70098	-0.99774	0.034567	-0.515163	-1.79977	0.0265031	-0.351813	0.380684	1.00567	-2.46948	-1.19317	0.269072	0.284907	-0.246406	0.698063	-0.855397	-0.679375	-0.652702	-0.309577	0.883007	0.887605	0.935441	0.625893	-0.289967	0.0789364	0.211646	0.345895	0.171564	-0.0758083	1.07708	-0.473076	-1.33355	-1.08973	-0.659943	-0.417182	1.0425	0.586271	-0.0122623
Dichlorobenzene	0.27682	0.836615	0.217068	-0.662063	-0.511966	-0.150883	-0.42504	-0.173014	-0.526064	-0.0748219	0.465157	-1.8447	-1.16966	0.334886	-0.265058	-2.46502	-0.383819	-1.09159	-2.0631	0.725872	-1.56324	-1.32586	0.616264	0.0102336	0.107105	0.265027	-0.723061	-0.648523	-0.374945	-1.12748	0.547307	1.17278	0.465616	0.0447805	-1.13901	0.233583	-0.224187	0.0324319	0.280575	-0.0381807	0.890116	-0.488282	-0.484703	-0.214675	-0.801122	0.554275	-0.0332555	0.416567	0.307305
fluovoxamine	0.116129	0.313578	0.976383	-0.321278	-0.0165019	-1.21728	-1.46368	-1.76676	-1.04735	-0.226071	-0.183952	0.347514	-0.254555	-0.555894	-0.388481	0.0336199	-0.544502	-1.48575	-0.367558	-0.148397	-0.159609	-0.733926	0.508129	-0.34884	-0.444522	0.412501	0.837	-0.311845	-1.44134	-0.398945	-0.237667	-0.845229	0.289263	1.03012	-0.449557	0.0011878	-0.313797	-1.92102	-0.422183	0.48154	-0.219529	0.139011	-0.0566783	0.155224	-0.0260639	-1.3928	-1.03595	1.06473	-0.322297
fluovoxamine	0.472726	0.202751	0.198055	-0.0409451	0.0165019	0.101536	-0.589924	0.108655	0.348121	-0.280983	-0.177757	-0.914637	-0.427601	-0.160399	-0.0705032	0.781415	-0.294591	-0.326339	-0.00527	-0.104381	-0.175317	0.0210466	0.246899	-0.146513	-0.285317	-0.0270576	0.436354	-0.107697	0.951254	0.148084	0.219997	-0.531557	0.0612321	-0.0967131	0.122422	-0.11634	0.383554	-0.0414729	-0.184535	-0.114555	0.285388	1.1823	1.36629	0.159765	-0.261523	0.344795	-0.187115	1.21798	-0.185406
fluovoxamine	0.100123	-0.301942	-0.716976	-0.167436	-0.938911	-1.18006	0.553199	-1.49392	-0.871777	0.212222	-0.347325	0.0325027	-0.150671	-0.256943	-0.467412	-0.38117	-0.0836597	-0.070528	0.185104	0.0102153	0.414838	0.572002	-1.12182	-0.553544	-0.334342	0.1402	-0.705143	-0.0346746	0.978058	-0.0408573	0.045372	0.331803	0.164109	0.0148549	-0.028698	0.951788	0.140312	-0.176609	-0.153552	0.447239	-0.0110741	-0.232078	0.825162	0.872613	0.215312	0.0556769	-0.0383277	-1.08437	-0.360544
fluovoxamine	-0.104539	0.0517588	0.437667	-0.240285	0.773315	0.0972881	0.517734	-0.1661	0.0507655	-0.0168686	0.303049	-0.241626	-0.228479	0.108322	0.456464	-0.345511	0.163918	0.179869	0.142981	0.201535	0.570805	0.157123	0.146125	-0.119567	0.0661039	0.15845	-0.793889	0.0836801	0.771432	-0.180414	0.247639	0.040349	-0.774421	-0.180906	0.169942	1.22559	-0.470779	0.285705	0.339548	0.0532188	0.397869	-0.528408	-1.051	0.202086	0.414507	-0.474632	-0.0159202	0.589339	0.0410595
fluoxetine	-0.879717	0.657359	0.184434	-0.396702	-0.776665	-0.281806	-0.292512	-0.819762	0.901012	0.0168685	0.87529	0.187851	1.38654	-0.346465	1.05822	-0.440126	0.604115	0.460613	1.28768	-0.121558	1.10227	1.28095	1.04076	0.411861	0.614068	0.39837	0.751351	0.955657	0.589096	-0.181319	-0.0815659	0.890115	-0.0226703	0.264618	-0.170324	0.288095	0.577382	0.996424	1.29959	0.104819	0.604827	1.34552	0.0173991	0.0137663	1.40468	0.0186782	0.480951	1.34191	0.692358
fluoxetine	0.0119457	0.061842	-0.0784593	0.165126	-0.0200338	1.3314	0.356092	1.453	0.613823	0.181776	0.555193	0.31269	0.67192	0.0601134	0.742888	0.833886	0.42944	0.795564	0.173088	-0.218864	0.570805	0.309584	-0.612966	0.119568	0.270734	0.00103188	0.0891666	0.165586	-1.93279	0.262794	-0.295738	0.112971	-1.63402	-0.878687	-0.135837	-0.0111954	0.0349817	0.440572	0.686412	0.0922926	0.287133	-0.705889	-0.773092	-0.166698	0.0260649	0.569869	0.0159202	0.492873	0.471702
fluoxetine	-0.0395474	-1.10606	-1.04721	-0.100166	0.621852	-0.498313	0.26534	1.12735	0.138639	0.450935	-0.716727	-0.709596	0.0260282	0.830515	-0.559868	-0.00694752	-0.161196	-1.39667	-0.33089	0.249473	-0.072032	-0.0210457	-0.829052	0.316647	-0.775369	1.28043	-1.32546	-0.815994	-0.164714	-0.148405	0.663415	-0.897589	0.448751	0.304237	0.233638	-0.77022	-1.35315	-0.264108	-1.02545	-0.0532188	-0.466777	-0.314935	0.933034	0.330547	-1.77775	-1.96752	-0.370022	-1.59041	-1.1611
fluoxetine	-0.62687	-0.46558	0.0731025	0.140163	-0.735202	1.30075	0.492344	1.14272	0.396709	-0.334682	0.00244713	0.26588	0.249552	0.168634	0.108931	-0.188605	0.0877027	0.28615	-0.132701	-0.613632	0.437588	-1.31859	-0.233329	-0.358869	-0.117364	0.1402	-0.752475	-0.110874	0.0989058	-0.531395	-0.184667	-0.775728	-0.559924	0.36505	0.285181	-0.340971	-0.0349812	0.003479	-0.0283804	-0.557344	-0.0342522	-0.227119	0.383485	-0.0137672	0.0555	-0.495394	0.175857	-1.37232	-0.264871
Lamda_Cyhalothrin	0.213031	-0.867464	-0.0936104	-0.764278	-0.524833	-0.232774	-0.508286	-0.261242	0.000876725	-0.108963	0.184661	-2.94907	-0.408442	0.326042	-0.269612	-3.20065	0.344037	-0.705126	-1.83851	1.97311	-2.36495	-1.16811	0.438621	0.386546	0.22584	0.152811	-0.13425	-0.908778	-0.396132	-0.182175	0.409738	0.827619	0.557309	0.232463	-2.43231	0.337725	-0.166153	0.161598	0.103875	-0.116295	0.243926	-0.0892588	0.400564	-0.521759	-0.386252	-0.971173	-0.805543	-0.221262	0.575372
Lamda_Cyhalothrin	0.0846787	1.02594	-1.19232	-0.701186	-0.68001	-0.249647	-0.501272	-0.379066	-0.489035	-0.172043	0.072523	-3.12132	-0.4908	0.312715	-0.284388	-2.0348	0.141561	-0.462841	-2.06839	1.06635	-2.84804	-0.61101	0.357516	0.373596	0.275174	0.234507	-0.129983	-1.08199	-0.352362	-0.110662	0.195653	0.880027	0.580456	0.205876	-1.28212	0.379959	-0.153034	-0.182735	-0.00252856	-0.327788	0.165532	-0.168047	0.148392	-0.589434	-0.634934	-1.64827	-1.0188	-0.421728	0.455055
Lamda_Cyhalothrin	0.240397	0.998171	-0.307313	-0.583917	-0.552232	-0.180881	-0.5028	-0.220564	-0.211715	-0.184218	0.314993	-1.27096	-0.413406	0.403179	-0.122345	-2.80097	0.160038	-0.802801	-0.0644305	2.01128	-1.28385	-0.911313	0.493913	0.314519	0.359333	0.240997	-0.0069228	-1.19991	-0.289858	-0.473968	0.262697	0.925196	0.675013	0.457916	-1.51952	0.426838	-0.0857067	0.198082	0.262665	0.0138378	0.359619	0.0148613	0.063924	-0.200373	-0.277505	-0.936939	0.524117	-0.294454	0.610762
Lamda_Cyhalothrin	0.188415	0.347323	-0.372688	-0.591031	-0.489576	-0.241984	-0.561594	0.0859353	-0.267141	-0.318582	0.369747	-1.63924	-0.557841	0.424758	-0.224313	-2.46262	0.229188	-0.505486	-0.665598	1.73841	-1.47037	-0.999338	0.482516	0.372938	0.375593	0.205686	-0.0298094	-0.0425903	-0.3367	0.0620646	0.141194	0.86862	0.629839	0.272644	-1.03652	0.32932	-0.279138	-0.142325	0.166179	-0.100425	0.258098	-0.0850267	-0.952809	-0.218216	-0.333106	-0.401989	-1.04597	-0.424968	0.623021
nonylphenol	-0.340926	-0.251369	-0.502937	0.75493	4.05176	-0.278214	-0.112316	-0.0635028	0.374727	-0.453217	0.42287	0.201905	0.0985017	0.17126	0.256666	0.139597	0.417556	-0.547063	-0.0351648	-0.213526	1.0209	0.899483	-0.20074	-0.605042	0.713098	-0.525015	-0.0304112	0.206413	-0.887888	-1.47596	-0.015451	0.676238	-2.61878	-0.586983	0.0569429	-0.217786	-0.895717	0.240732	0.547285	-1.89239	-0.00410175	0.83397	-0.0173991	-0.82443	0.231989	0.732923	-0.118377	-0.1085	-0.39681
nonylphenol	-0.0119452	0.317573	-0.0731025	0.471264	0.709811	0.67826	0.347082	0.307407	0.395459	0.358815	0.625236	0.46681	1.05675	-0.460819	0.604425	1.21669	0.13339	0.903914	0.763998	-0.612117	0.824498	0.141929	0.0104489	0.593181	0.522311	-0.00103188	0.0304112	0.370419	1.57294	0.487414	-0.279928	0.49892	-1.01065	-0.0148544	-0.460757	-0.982783	0.358153	0.724635	1.20714	0.338874	0.482944	-0.309421	1.27841	-0.325532	0.533319	0.471657	0.186504	0.797089	1.10208
nonylphenol	0.470531	-0.593457	-0.177978	0.0950336	3.9371	-0.0120072	-0.732822	0.161862	0.0027976	-0.295981	-0.00244618	-0.902702	-0.0260282	0.0265007	-0.316638	0.0414877	0.19517	-0.57322	-0.459986	0.655975	-0.735743	-0.0310259	0.270848	-0.585736	-0.329506	-0.177193	0.158544	-0.635447	-0.650123	0.0341148	0.737988	-0.569591	-0.689544	0.337595	0.527129	-0.50704	-0.222091	-0.187798	-0.384075	-0.645227	-0.160103	0.841656	-0.634963	0.118635	-0.572306	0.175873	0.0681968	0.623269	-0.0361481
nonylphenol	-0.270544	-0.0517588	-0.306398	0.0205612	5.22928	1.24709	0.412919	-0.619323	-0.0027976	0.335346	0.0157309	-0.615863	-0.209959	0.0187721	0.109816	0.472584	0.0261178	0.128922	0.206601	-0.330999	-0.041399	-0.727229	-1.01875	-0.423073	-0.202727	-0.382628	-0.292343	0.174278	-0.157174	-0.112947	-0.0261903	-0.040349	-0.509626	-0.226949	-0.142239	0.336538	-0.342884	0.29079	0.148454	-0.812983	0.00410175	-0.155529	-0.135759	-0.135004	-0.0676765	0.364797	0.095757	0.472928	-0.0385036
Parathion	-0.936552	0.0440483	0.174968	-0.421263	-0.48159	3.82404	0.0507289	4.04394	0.343111	1.30167	0.489831	0.0804354	0.192608	-0.205411	0.501937	-0.508078	-0.809683	0.0270619	0.426883	0.0575279	-0.720425	-0.0257742	0.00473775	0.589592	1.01582	0.262025	-0.156336	-0.79402	0.557249	0.916398	-0.230854	-0.369377	0.0438457	-0.0617981	-0.323874	-0.117329	1.06447	0.321957	0.490831	-0.507428	0.158742	-0.779939	1.41492	-0.179431	0.0545893	-0.337569	-2.24043	0.346986	-0.628416
Parathion	-1.28014	-0.381776	-0.42924	-0.506228	-0.946114	3.79242	-0.093069	3.89688	0.528433	0.931806	0.439071	-0.225679	0.012037	-0.289523	0.233717	-0.570154	-0.603955	0.336534	0.302454	-0.249695	-0.334266	0.0768383	-0.42323	0.486758	0.548885	-0.116517	0.102576	-0.722757	0.298961	0.590685	-0.266442	-0.0638183	-0.315746	-0.335677	-0.42366	-0.740039	0.640931	0.393753	0.174803	-0.474687	-0.0702265	-0.581627	1.14051	-0.053866	0.163286	-0.0712368	-2.42267	0.237786	-0.414899
Parathion	-1.30413	-0.234562	-0.399509	-0.711364	-0.968455	3.83368	0.0792495	3.98481	0.451477	-0.63558	0.332096	-0.393789	0.0150341	-0.189448	0.100979	-0.762304	-0.721936	0.454813	0.292526	-0.164361	-0.466028	0.0963673	-0.409607	0.434789	0.511709	-0.0549311	-0.407016	-0.698762	0.252855	0.551553	-0.236473	-0.0722094	0.239106	-0.381301	-0.292886	-0.756229	0.51143	0.381649	0.220605	-0.333555	0.00380555	-0.436329	1.14465	-0.122827	0.270885	-0.0148639	-2.37631	0.393321	-0.466991
Parathion	-0.896117	0.0401882	0.183609	-0.520647	-0.444798	3.86845	0.0343215	4.01994	0.422741	2.06723	0.419706	-0.0694923	0.229765	-0.136644	0.512038	-0.513601	-0.913353	0.0235785	0.344257	-0.064444	-0.797163	0.00554714	-0.0269192	0.574323	0.950281	0.152839	-0.682581	-0.773383	0.341206	0.937581	-0.166627	-0.370589	-0.173351	0.00856423	-0.367123	-0.350917	1.16972	0.358752	0.528787	-0.366799	0.162879	-0.3405	1.45393	-0.22105	0.00929504	-0.364235	-2.27396	0.234457	-0.58764
Permethrin	-0.422036	-0.573346	0.649933	0.486193	0.607547	-0.65617	1.08994	0.490605	-0.480811	0.838788	1.03516	0.204396	-0.213511	0.657057	-1.84271	1.16107	-0.247857	-0.0536613	0.232778	0.902561	0.34212	-0.543608	0.14671	1.26284	0.571936	1.32511	-0.302321	-1.09203	0.299904	0.445341	1.21617	-1.95915	1.73123	-0.359727	-0.332281	-0.215434	1.00426	0.166575	-0.490711	-0.41704	0.632397	0.00939875	-0.48459	0.0757847	0.0522332	0.0485244	-0.547331	5.14267	-0.698288
Permethrin	-0.427062	-0.364351	0.589669	0.502407	0.651397	-0.502996	1.18555	-0.0208868	-0.564921	0.92523	1.23386	1.05831	0.0587211	0.812973	-1.36632	1.13427	-0.068478	0.348034	-0.20851	0.648728	0.673168	-0.417797	0.247036	1.44064	0.294785	1.48586	-0.554355	-0.243095	0.347166	-0.00898052	1.35765	-1.7378	1.81915	-0.437164	-1.30422	-0.121169	1.0692	0.10946	-0.474229	-0.479556	0.56036	-0.127832	-1.32721	0.121746	0.0854955	-0.383318	-0.709351	5.28186	-0.58478
Permethrin	-0.418122	-2.08205	-0.36949	0.555809	0.853009	-0.45	1.21898	0.13993	-0.292502	0.944412	1.28382	0.44198	-0.0125347	0.820328	-1.56862	0.702358	0.18867	0.482569	-1.3729	0.703373	-0.249088	-0.6229	0.164875	1.46711	0.439318	1.46698	-0.499811	-0.828431	0.322831	0.0212915	1.22772	-1.90354	1.81636	-0.287545	-1.28157	-0.0562943	1.11263	-0.46681	-0.437812	-0.490768	0.613624	-0.122793	-0.669097	0.167932	-0.185918	-0.35049	-1.0675	5.24215	-0.538387
Permethrin	-0.518514	-1.04312	0.553935	0.426996	0.517399	-0.678408	1.05683	0.378505	-0.507907	0.754493	1.01367	0.611877	0.111535	0.686169	-1.8604	1.09665	-0.0825769	-0.0937581	-1.43829	1.03068	0.655692	-0.428674	0.131112	1.33561	0.408149	1.287	-0.472049	-0.928029	0.298513	1.07197	1.24773	-2.00528	1.72586	-0.489089	-0.165813	-0.206566	1.01174	0.00223135	-0.500492	-0.406635	0.568748	-0.0463166	-0.0186751	0.0343756	0.146318	-1.60638	-1.16633	5.03663	-0.916384
Phenol	0.505834	-0.776708	-0.0852773	-0.306813	-0.410736	-0.318235	-0.424606	-0.307499	-0.426838	0.585869	-1.42516	-2.71747	-0.465209	-0.834895	-0.617459	-2.36299	0.00350702	-0.90336	-0.54001	2.28475	-1.32345	-0.729317	-1.60566	-1.00246	-0.967714	0.249348	-2.26228	-1.63262	-0.210032	-1.01405	-0.328798	-0.0227635	2.05244	-0.0284153	0.271136	-0.397189	0.515259	0.897824	-1.47113	-0.975519	1.16076	-0.166134	-0.403768	-1.48066	-0.970073	-0.563046	0.485163	-2.27661	-0.187158
Phenol	0.00459388	0.191154	-0.164596	-0.653957	-0.39445	-0.224312	-0.485717	-0.507889	-0.360086	0.496626	-1.76015	-1.6373	-0.643411	-0.864714	-0.755421	-2.019	-0.0618884	-1.09141	-0.0409272	2.19672	-2.03604	-0.916213	-1.68764	-1.11019	-0.722698	0.320977	-1.96689	-0.532977	-0.122391	0.0723701	-1.23094	0.121823	2.03746	0.0318046	-0.103422	-0.465717	0.583852	0.76582	-1.42307	-1.0654	1.59235	-0.262176	-0.365882	-2.50589	-0.734415	-0.540396	0.541422	-2.05987	-0.190273
Phenol	0.283905	-0.424561	0.0113899	-0.379832	-0.465402	-0.200695	-0.427036	-0.346095	-0.551939	0.533373	-1.50627	-1.75762	-0.577413	-0.813391	-0.655018	-2.93617	0.121262	-0.691203	0.323898	1.84425	-1.46033	-0.90992	-1.54245	-1.06281	-0.896301	0.308211	-2.14947	-1.61109	-0.172476	-0.90832	-1.19349	0.0922559	2.04097	-0.0307641	-0.0795682	-0.375702	0.63861	0.67618	-1.56004	-1.07631	1.58959	-0.253087	-0.132075	-2.49274	-1.19927	-0.0380832	0.421881	-2.07215	-0.234126
Phenol	0.359185	-1.00739	0.145767	-0.905784	-0.603393	-0.430647	-0.354257	-0.731782	-0.505884	0.527942	-1.51437	-1.58676	-0.747719	-0.8584	-0.660398	-1.19577	0.135916	-1.47368	-0.681231	2.65949	-1.60315	-1.44933	-1.63456	-1.1425	-0.946997	0.146813	-2.37406	-0.41557	-0.195766	-1.24681	-0.993314	-0.103724	2.13949	0.150345	-0.41557	-0.402967	0.698564	1.00042	-1.45835	-1.4134	1.2279	-0.203132	-0.459492	-1.62401	-0.401588	-0.224682	0.154101	-2.29786	-0.250672
TBEP	-0.322107	0.497952	-0.226942	-0.420519	-1.37363	-0.0641213	0.636103	-0.0250592	0.0564713	-0.3756	0.468174	0.673299	0.224524	0.300559	0.225457	-0.505322	0.208281	0.522046	0.280572	0.612168	0.833394	0.423823	1.27437	0.387142	0.348617	0.731568	0.618195	-0.400864	-0.108155	-0.0795174	0.373559	0.0833006	0.345722	0.336209	0.590271	-0.140311	0.0170336	0.0207753	0.248572	0.480275	0.669325	0.123297	0.516619	0.319906	0.605894	0.214628	-0.558296	0.338841	0.885139
TBEP	0.294031	-0.00104427	0.926964	-0.0464439	0.019805	0.103847	0.0894952	-0.118867	-0.0354819	0.856491	0.371624	-0.858471	0.0271616	-0.212129	0.107778	-0.0858436	0.0135722	-0.118048	0.033781	-0.0868957	-0.0850458	-0.0792341	0.490471	-0.151061	0.192918	-0.0488701	-0.184762	0.243256	-0.450103	-0.471262	-0.209798	0.134727	-0.00932407	-0.0361142	-0.319624	-0.0246725	-0.0696306	0.121516	0.123634	-0.29993	0.0575275	0.0228705	-0.0792346	-0.0104198	-0.223846	-0.383222	0.519969	0.00449944	-0.307455
TBEP	-0.185398	-0.852326	-0.500589	0.264439	-0.286201	-0.00909328	-0.301021	-0.468445	0.359271	0.0035305	-0.847371	0.40506	-0.893533	-0.0360372	-1.23115	-0.392247	0.438541	-0.00781441	-0.349848	-0.0261307	-0.11684	0.268223	-0.105593	0.556019	-1.48203	0.0612898	0.0104516	-0.172139	0.108155	-0.444487	0.501134	-0.0885191	0.151344	-0.0839038	0.299322	0.0749712	0.214693	-1.4471	-1.26253	0.786535	-0.73336	-0.243336	0.871402	0.339129	0.00449371	0.257791	-0.162073	0.00654841	0.0333881
TBEP	-0.300208	-0.373091	-0.424776	-0.0411186	-0.114136	0.543154	-0.308573	0.47322	-0.261414	1.01037	-0.777931	-0.0822847	-0.677428	-0.111386	-0.548094	0.284279	0.152357	-0.291386	-0.346703	-0.236986	-0.161146	-0.00609302	-0.471365	-0.151061	-0.729359	0.016511	-0.0556805	-0.440398	0.4542	-0.274757	0.31123	-0.186262	-0.346658	0.0611515	-0.273546	0.024673	0.0244026	-0.593625	-0.658651	-0.483908	-0.454503	0.315678	0.23218	0.0979385	-0.32017	0.164439	-0.468154	0.250907	-0.225727
TBEP	0.286518	-0.293853	0.02636	0.186162	0.528509	0.00909376	-0.266435	-0.639214	-0.201897	-0.980054	-0.0828462	0.0822844	-0.473389	-0.821215	-0.0581522	0.325856	-0.00746012	-0.158964	-0.00995445	-0.131789	-0.327926	-0.339715	0.697196	0.0253839	-0.343101	-0.320036	0.24157	0.207749	0.751428	0.633843	-0.117411	-0.112988	-0.303549	0.0361142	-0.227915	-0.141666	-0.0318575	-0.107357	-0.180099	0.0805948	-0.307076	0.259813	-0.427234	-0.0800371	-0.239251	0.169466	0.523986	0.534083	-0.680687
TBEP	-0.0732541	0.0773926	-0.02636	-0.231093	0.844878	-0.199148	0.028039	0.0810638	0.0104632	-0.203698	0.264073	-0.690584	-0.0271611	0.243475	-0.0146236	0.103106	-0.343303	0.025713	-0.0229273	0.155034	0.125453	0.0669184	-0.465819	0.0705595	0.117908	-0.0150204	0.320188	0.298465	-0.186691	0.573277	-0.0143924	-0.113921	0.0783997	-0.110195	0.0851135	-0.0698791	0.267456	0.201157	0.0122013	-0.77553	0.0239887	0.0734426	-0.0971487	-0.102428	0.0754757	-0.178299	-0.00637913	-0.880288	-0.0410633
TBEP	0.266182	0.0570679	-0.15144	-0.086051	0.480804	-0.338449	-0.0181971	-0.208517	-0.0951276	0.505221	-0.103014	-0.262291	0.266284	0.0957937	0.121966	0.504153	0.00746012	0.00781536	0.00625038	-0.0546489	-0.385474	-0.327607	-0.755001	-0.025383	0.203852	-0.14152	-0.323996	0.154974	-0.456465	0.315998	-0.166075	-0.187497	-0.652186	-0.105279	-0.517856	0.0825386	0.168333	-0.0207753	0.0473089	-0.342897	0.118749	-0.107849	0.456641	-0.137782	-0.560363	-0.000195	0.415512	-0.00449944	0.0463715
TBEP	0.0732536	-0.604318	0.260133	0.426994	-0.788126	0.126413	-0.184294	0.0410595	-0.045743	-0.0035305	-0.581028	0.638942	-0.365384	-0.0460057	-1.0712	-0.149965	0.243918	-0.195667	-0.421395	-0.132898	0.0466013	0.197143	-0.0199271	-0.0416155	-1.0975	0.0150204	-0.13392	-0.338328	0.349565	-0.138291	0.349592	0.0207348	-0.141284	0.0408754	0.129785	0.169133	-0.0213342	-0.950919	-0.771685	-0.0805945	-0.654679	0.531363	-0.0709045	0.219106	0.0618839	0.357873	0.00637913	0.424632	-0.25355
TBEP	-0.349021	0.0885906	0.395889	-0.160757	-0.254181	0.0890403	0.0869331	0.19559	0.223459	-0.310661	0.280361	0.309858	0.389723	0.0360372	0.0377355	-0.446797	-0.0670524	0.117783	0.0994286	0.298197	0.430903	0.284801	0.260808	-0.0321407	0.138387	0.34549	-0.0104516	-0.221601	1.40451	0.0588255	0.0195351	-0.00835991	0.30115	-0.0839038	0.0356774	-0.657611	-0.0170336	0.279565	0.118419	0.248783	0.181213	-0.0228705	0.0709045	0.0498791	0.211402	-0.178923	-0.387396	-1.27881	0.322052
TNT	0.455885	-0.228612	0.30619	0.181643	1.38377	0.47878	-0.0391369	0.568727	-0.133784	-0.131813	-0.139383	-0.200201	0.110361	-0.0667634	-0.101738	0.194039	0.185891	-0.0493689	-0.173148	0.0124888	-0.212872	-0.226486	-0.0117583	-0.304287	-0.00570011	-0.391235	0.203839	0.0420141	0	-0.632416	-0.239626	0.112777	-0.711937	-0.323701	-0.345954	0.217514	0.262819	-0.419815	-0.105764	0.158731	-0.1066	0.351469	-0.247468	0	-0.40329	-0.0227871	0.14827	0.308437	0.0980225
TNT	0.141505	-0.297624	0.878405	-0.113866	0.820911	0.15467	0.0803695	-0.0113959	-0.811367	-0.423201	-0.465694	-0.707341	-0.0463233	0.156736	-0.415102	0.327932	-0.27994	0.0377674	0.0979328	-0.607351	-0.566461	-0.249731	-1.08623	-0.118578	-0.177352	-0.367897	0.705445	-0.205961	1.85063	-0.0312586	1.09631	0.0202541	0.0424337	-0.168766	-0.395434	-0.706948	-0.214674	-0.988227	-0.207698	-0.943897	-0.207076	-1.19661	-0.626527	0.461188	-0.22584	-0.141621	-0.140938	0.239628	-0.0519228
TNT	0	-0.183675	-0.355803	0.241188	0.79537	0.290612	-0.37323	0.377167	-0.425603	0.196628	-0.227881	-0.131903	-0.270021	-0.280178	-0.0817833	0.370249	-0.0863132	-0.182903	-0.161369	-0.166577	-0.328405	-0.124092	0.15239	-0.169107	0.0888643	-0.327246	0	-0.254226	-0.189977	-0.328527	-0.183099	-0.0502815	-0.519794	-0.136372	-0.201601	0.210818	0.0971231	-0.058032	-0.160932	-0.266347	-0.229092	0.209926	-0.104446	0.00158691	-0.316396	-0.117998	-0.145452	-0.578062	-0.196288
TNT	0.580135	-0.0201454	0.151402	0.294706	0.45978	-0.637405	-0.530951	-0.912611	-0.21457	0.0275197	-0.0984993	-0.325553	-0.272056	-0.149672	-0.174543	-0.179566	-0.0495234	-0.0699635	-0.0937939	-0.111189	-0.29551	-0.115612	0.022635	-0.0170736	-0.11633	0.0666923	0.190079	0.230163	0.0173931	-0.425807	-0.204161	0.111208	-0.242264	-0.196271	-0.146609	0.148178	-0.392476	-0.203101	-0.36041	-0.0817404	-0.19034	-0.297784	-0.26303	0.220502	-0.264862	-0.138526	0.564376	0.405824	0.0172729
TNT	-0.405042	-0.272202	-0.389511	0.423079	-1.60302	0.279064	-0.0747499	0.215676	-0.00274181	0.938356	-0.262433	-0.232662	-0.209295	-0.0969586	-0.048295	-0.859281	-0.664336	-0.0481911	0	-0.0888271	-0.724912	-0.351353	-0.274306	0.033329	0.33097	0	-0.297076	-0.814145	0.115569	1.03316	-0.200328	-0.649759	0.244498	0.361187	0.0768285	0.0859976	-0.167461	0.225498	-0.771279	-0.33864	-0.653606	0.287817	0.0505924	0.164823	-0.502385	-0.113264	-1.26923	-1.48671	-0.627008
TNT	0.20457	-0.38197	-0.455665	0.116396	1.05316	-0.032733	-0.157867	0	-0.159959	0.486868	-0.242338	0.0453691	-0.225078	-0.189006	-0.232762	0	-0.101372	-0.0692625	0.0055027	-0.157387	-0.261456	-0.197227	-0.50999	0.150945	0	-0.256391	-0.38037	-0.333832	-0.0921359	-0.601193	0	0.0717859	-0.0845876	0.114783	-0.176331	0.351602	0	-0.0220671	-0.485567	0.119633	-0.372031	-0.22075	-0.167508	-0.0152149	-0.289354	0	-0.0958529	-1.15769	-0.145201
Toluene	-0.455936	-0.0238888	0.277103	-0.0637913	-0.00586354	-0.198865	0.0851159	-0.299371	0.204135	-1.82484	0.243726	0.118194	0.0943958	0.0347084	0.0846776	0.263233	-0.240199	0.142636	0.0309092	0.029056	0.0135879	0.151131	-0.213095	0.232181	-0.0750245	-0.012253	-0.0924408	0.0280267	-0.0240023	0.0515359	-0.0535878	0.0473835	1.37563	-0.095981	-0.0369829	-0.253931	0.693368	0.189147	0.206069	0.227046	0.105234	0.116669	-0.047511	-0.116124	0.24885	-0.0117016	-0.206333	0.330668	-0.0463138
Toluene	-0.491948	-0.214715	-0.0178405	0.08467	-0.629809	0.0151747	0.0943547	0.222864	-0.341266	-1.86503	-0.225696	0.290107	-0.289107	0.174778	-0.231922	0.187159	-0.0596307	0.100864	-0.310338	0.0655623	0.156951	0.133487	-0.433425	-0.0834115	-0.517848	-0.238163	0.0612316	-0.114425	-0.128204	-0.321525	0.262678	-0.0820507	-0.1471	0.211655	0.236553	-0.185694	0.682675	0.190013	-0.164394	0.620935	-0.0451444	-0.306546	0.185329	0.0369624	0.107772	0.188693	-0.311642	0.0718056	0.0701559
Toluene	-0.735698	-0.373397	0.0167705	0.0921764	-0.560886	0.206114	0.142371	-0.777647	-0.0789669	0.931476	-0.249644	0.159194	-0.342071	0.133655	-0.387024	0.10358	-0.0175985	0.10569	-0.258328	0.116642	0.0892106	0.192785	-0.0847116	0.0760657	-0.419863	-0.186696	-0.495922	-0.128424	-0.139656	-0.216904	0.225269	-0.212563	0.270953	0.281052	0.252048	-0.36591	0.527507	0.0884474	-0.185244	0.0551811	-0.0318061	0.112681	-0.00765155	-0.0008948	0.132128	0.176677	-0.233311	0.296427	-0.20371
Toluene	-0.484942	-0.0195427	0.166827	-0.0684033	-0.0168829	0.106695	0.132812	-0.0574652	0.273352	0.178347	0.0578497	0.120895	0.217203	0.0794283	0.118057	0.079796	-0.331588	0.165709	-0.00157665	0.175681	0.0347886	0.162649	-0.581912	0.230942	-0.0969653	-0.0338245	-0.222459	0.0626773	-0.190523	0.0692813	0.120647	0.0322111	0.175083	0.0306098	0.167402	-0.218449	0.711038	0.267267	0.169831	0.172959	0.0889588	0.21711	0.0723264	-0.129582	0.307406	0.0145044	-0.206859	0.354916	-0.0601571
Trichloroethylene	0.785756	0.956092	0.571792	-0.626999	-0.756188	0.368992	0.465196	0.345054	-0.354108	-0.117612	1.11833	-1.76056	-0.240104	0.0208956	0.237693	-1.88464	0.460189	0.211667	0.414241	1.47751	-1.43754	-1.41859	-0.544705	0.919255	-0.712556	0.675023	-0.395541	-0.845898	-0.385445	0.336613	0.168827	0.118236	-0.270666	-1.80094	-0.349621	0.274997	0.268747	0.119904	1.00682	0.523097	-0.564235	-0.709344	0.213726	-0.0486924	-0.18639	-0.240416	0.0413309	0.657332	0.817212
Trichloroethylene	0.64128	0.0074216	0.395162	-0.768383	-1.20417	0.261465	0.592589	0.0516939	-0.485155	-0.13779	1.79248	-2.21318	-0.804329	-0.0733256	-0.151185	-2.56264	0.239496	0.730815	-0.961303	1.75436	-1.48373	-1.17533	0.0211917	1.02524	-0.215811	0.746091	-1.1971	-1.28117	-0.498266	0.391163	0.216181	0.486959	-0.460322	-2.05813	-1.59699	-0.186239	0.252603	-0.000597036	0.9129	0.671138	-0.524666	-0.760199	0.12986	-0.242983	-0.397583	-0.451561	1.00904	1.08755	-0.110409
Trichloroethylene	0.493774	0.587279	0.176098	-0.63467	-1.12947	0.187532	0.527317	0.292842	-0.49452	-0.143986	1.70349	-1.43887	-0.918353	-0.064718	-0.260045	-2.25961	0.21968	0.462894	-0.411236	0.888382	-1.12279	-0.989328	-0.0727533	1.0154	-0.279922	0.638987	-1.17822	-1.21264	-0.53548	0.969567	0.223498	0.410431	-0.48129	-1.76677	-1.07048	-0.288205	0.25885	-0.320264	0.813525	0.599136	-0.616527	-0.8438	0.439897	-0.235079	-0.0529007	-0.948729	0.956251	1.06521	-0.243426
Trichloroethylene	0.672778	0.478929	0.431274	-0.602486	-0.646193	0.325417	0.492353	0.454161	-0.502686	-0.143959	1.14224	-2.5223	-0.26329	0.00585157	0.228382	-2.1971	0.636794	0.304167	0.106187	0.793238	-2.69044	-1.01568	-0.424325	0.937714	-0.808637	0.772086	-0.423794	-1.0733	-0.388473	0.463547	0.0952553	0.224709	-0.354589	-1.99802	-0.717573	0.351073	0.295836	0.168698	1.02878	0.572732	-0.543825	-0.614612	0.0850756	-0.0538967	-0.31343	-0.0957125	-0.163369	0.786407	0.834706
[truncated: 5,000 more columns]
