# Supplementary material for: Machine Learning Models for Identification and Prediction of Toxic Organic Compounds Using Daphnia magna Transcriptomic Profiles
Source: Life (Basel). 2022 Sep 16;12(9):1443. doi: 10.3390/life12091443 (PMC9503646; doi:10.3390/life12091443)
Supplement: Supplementary file 1 [file life-12-01443-s001.zip › Supplementary Table S3.xlsx]

## Sheet: redundant
Supplementary Table S3. Remaining 9,423 predictors (features) after removal of redundant features.
class	DM00001	DM00002	DM00003	DM00004	DM00007	DM00010	DM00012	DM00014	DM00016	DM00017	DM00018	DM00019	DM00023	DM00024	DM00027	DM00028	DM00029	DM00031	DM00032	DM00033	DM00034	DM00035	DM00036	DM00038	DM00039	DM00040	DM00041	DM00043	DM00044	DM00045	DM00046	DM00049	DM00052	DM00053	DM00055	DM00057	DM00058	DM00059	DM00060	DM00061	DM00063	DM00064	DM00065	DM00068	DM00069	DM00071	DM00072	DM00073	DM00074
2-chloroethyl_vinyl_ether	0.182189	-0.930233	-0.27717	0.180112	-0.104671	-0.0930377	-0.164231	-0.523759	0.116003	0.258956	-0.386696	0.287917	-0.313242	0.137352	0.100717	0.282452	0.145511	0.0991588	-0.0804295	-0.22525	-0.279245	-0.087403	0.222333	-0.0170474	0.0654406	0.264129	0.069975	0.347181	-0.592743	-0.0535627	-0.222401	0.0117705	-0.178513	0.114365	0.348847	0.202146	-0.0919378	0.294682	-0.55332	0.386016	-0.227103	-0.0815131	0.403657	0.894821	-0.938745	-0.428457	0.221342	-0.0177007	-0.24462
2-chloroethyl_vinyl_ether	0.37706	0.702434	-0.0524219	-0.0180195	0.479047	0.00510887	-0.144631	-0.481643	-0.276785	0.254398	-0.253275	0.189828	-0.303257	0.0849795	-0.0578257	0.251754	-0.185159	0.119302	-0.0493343	-0.182757	-0.997387	-0.0550451	-0.00791226	-0.185315	-0.00408154	-0.0304019	0.0697072	0.323226	-0.464557	-0.261702	-0.289647	-0.055676	-0.123079	0.0377261	-0.0824525	-0.248147	-1.42816	0.257471	0.109484	0.38457	-0.226086	-0.133829	0.427349	0.296371	-0.991545	-0.479566	0.0431223	-0.162652	-0.0824687
2-chloroethyl_vinyl_ether	0.00949694	-1.10891	-0.0478706	-0.0356711	0.573739	-0.0437522	-0.0672473	-0.39262	-0.0679998	0.148832	-0.302116	0.179137	-0.131989	0.087216	-0.0421983	0.210011	-0.292199	0.34833	-0.261026	-0.188062	-0.781476	-0.0665793	-0.059888	-0.190102	0.0583416	-0.13976	0.0445851	0.31988	-0.473662	-0.0643934	0.188998	-0.0604727	-0.0814984	0.0227277	0.0147686	0.0696601	0.395387	0.257184	-0.309064	0.417546	-0.257496	-0.162445	0.42796	0.71165	-1.07742	-0.43749	0.0477616	-0.203892	-0.132469
2-chloroethyl_vinyl_ether	0.254988	1.25272	-0.308632	0.12678	-0.508419	-0.0189559	-0.373928	-0.581287	0.0366909	0.1782	-0.355847	0.172044	-0.434121	0.100372	0.127309	0.173223	-0.12081	0.0811378	-0.299147	-0.0945132	-0.481546	-0.0679682	0.0682053	0.0812241	0.0518348	0.270677	0.130459	0.28335	-0.564683	-0.357465	-0.145142	-0.0918397	-0.151176	0.194706	0.0958234	-0.191748	-0.42366	0.300029	0.373834	0.162894	-0.149145	-0.0800847	0.301973	0.309602	-1.05493	-0.352664	0.179257	0.0505176	-0.293067
Acetone	-1.37173	-0.00833583	-0.491813	0.00554657	-0.998338	-0.210799	0.893051	-0.0993996	-1.23073	-0.253912	-0.469796	0.443056	1.72249	-0.217001	-0.117944	-0.800219	0.00235224	0.0444713	0.408544	-0.318448	5.21912	-0.359601	-0.257956	-1.11136	-0.0200248	0.00700474	-0.0119944	-0.184824	-1.1471	-0.3715	-0.536472	-0.512969	0.0326672	-0.171388	0.2174	1.22629	-0.153168	-0.143456	0.678964	-0.0155048	0.265906	0.121869	-0.351428	0.202312	1.04232	0.672195	0.0583611	-1.01509	-0.270224
Acetone	-1.69106	-0.487781	-0.23714	0.517002	-1.29973	-1.39567	0.790257	0.0714273	-0.00730681	-0.0185447	-0.603791	-1.22323	0.0351961	-0.161207	0.114229	-0.731577	-0.953274	-1.05642	-0.439524	-0.374552	0.647447	-0.654461	0.0112271	0.742718	-0.0789771	-0.153929	0.0119944	0.152565	-0.69903	0.0847945	1.45852	0.669772	-0.190879	-0.0836077	0.472941	0.95243	0.842252	-0.144578	-1.99709	0.0155058	0.00492096	0.197918	-0.375411	-1.51509	1.04729	-2.33679	0.0406065	-0.883936	-0.469552
Acetone	0.734262	1.04858	-0.744236	-0.386163	0.440895	0.544204	1.29568	0.371581	0.314139	-0.0106926	-1.0987	-8.6506	0.625073	-0.375335	-0.190723	0.109348	-0.54184	0.2105	0.349159	-0.0102015	-1.55595	-0.0234461	0.249181	0.029108	1.3416	0.422208	0.571233	-0.0896826	-0.129601	0.853105	-0.251966	0.665789	-0.78967	0.0469999	-2.09932	-2.01946	-0.0227253	0.436275	0.194383	0.211735	-0.158648	0.258581	0.0678978	0.954867	0.660821	0.327261	0.0914812	-0.351141	0.398073
Acetone	1.40512	0.368805	0.0993404	-0.230384	1.01563	-0.453271	-0.054553	0.372739	1.69082	-1.60921	-0.656244	0.419872	-0.0351958	0.0392246	-0.339912	-0.00165749	0.366535	-2.00483	0.680146	0.995976	-0.890446	-2.62306	-0.0112267	-1.06295	-3.11263	0.311529	-0.688416	-2.35171	-0.685997	-0.38149	1.55921	0.184429	0.176111	-0.147955	-0.00352049	-1.35396	-0.300072	-1.7314	0.407904	0.202446	1.11897	0.487539	-0.00110817	-0.634415	-0.200484	-0.318258	0.0559177	-0.0977397	1.52577
Acrylonitrile	-0.423832	-0.232792	-0.213514	0.0994187	-1.82972	-0.802446	0.270222	0.46634	-0.0401087	0.11617	-0.249761	0.0697343	-0.391329	1.06637	-1.46224	0.140728	0.489961	-0.539451	-0.353432	-1.06487	-1.36708	1.2085	-0.302279	2.41619	-0.510491	-1.31506	-0.0938821	-0.421072	3.60294	-0.0578631	1.26765	-0.386474	-1.15215	-0.61321	-0.234941	-0.266312	-0.633911	-0.219923	0.380471	-0.541585	-0.158898	-0.201806	-0.406087	1.69325	0.0113662	0.161139	-1.25685	-1.06586	1.36633
Acrylonitrile	-0.642084	-0.873353	-0.335083	0.37567	-0.987081	-1.15206	0.920875	0.537459	-0.111403	0.78237	-0.553005	0.0818433	-0.426823	0.762703	-1.04693	1.09684	0.148679	-0.478673	-0.32087	-1.51197	-1.42145	0.857479	0.280098	2.94349	0.0697561	-1.60106	0.0879061	-0.623124	3.3414	-0.890983	1.12942	0.280768	-1.2264	-0.896681	-0.795846	-0.660438	-1.32681	-0.409409	-0.363206	-0.119654	-0.163991	-0.446308	-0.0954695	0.082288	-0.155099	0.135512	-0.777143	-0.291353	1.07054
Acrylonitrile	-0.119831	-1.08217	-0.154522	0.384112	-0.266044	-1.04607	0.961032	0.801148	-0.473884	0.575377	-0.581306	-0.106873	-0.304932	0.761795	-0.689602	1.26381	-0.695643	-0.595449	-0.287608	-1.27437	-2.04925	0.422013	0.0558362	2.98834	0.100795	-1.51598	0.146865	-0.460886	3.02738	-0.350472	1.05666	-0.132464	-1.13014	-0.658847	-0.765398	-0.774103	-0.389479	-0.0536581	-1.20852	-0.0041065	-0.0572333	-0.224694	-0.82449	-0.106088	-0.109157	0.275545	-0.535131	-1.02852	1.32852
Acrylonitrile	-0.299645	0.257615	-0.135372	0.519343	-0.651255	-1.14729	1.11163	0.80041	-0.387621	0.668603	-0.647826	-0.0896358	-0.368631	0.743188	-0.756468	1.16605	-0.76156	-0.308713	-0.355978	-1.25754	-1.72651	0.335164	0.019523	3.01848	-0.0169984	-1.59782	0.371981	-0.134476	3.10356	-0.00321356	1.0548	0.14016	-1.14549	-0.731733	-0.778743	-0.84295	-0.394151	-0.181448	-0.908313	-0.0479814	-0.0660939	-0.22854	-0.774322	0.159431	-0.0175109	0.290048	-0.62113	-0.912283	1.21124
Atrazine	-0.852643	-0.136404	-0.278993	0.0511859	-0.0410958	-0.84617	-0.106951	0.542749	0.641111	-0.525912	0.0804835	-0.375073	-0.441447	-0.357724	0.0947584	0.309694	0.377369	0.36634	0.0790765	0.0169841	-0.241913	-0.338262	-0.602086	-0.856039	-0.815068	0.480793	-0.084271	0.510571	0.0780288	0.390157	-0.213204	-2.32308	0.38372	-0.693717	-0.00238544	0.752414	-0.0409773	-0.829726	-2.50839	2.37563	0.0106187	0.421889	-0.573594	3.24671	0.989704	0.232491	0.00664217	-0.312048	-2.00099
Atrazine	-0.270416	-1.47017	-0.295314	0.254771	0.450017	-0.415115	-0.120029	0.622791	0.45652	-0.863156	1.02929	-0.662927	0.0133915	-0.263706	0.408507	0.115187	0.654337	0.196985	0.342514	0.735533	1.19805	-0.526609	-0.344217	-0.726109	0.76752	1.05347	-0.00752454	0.158887	0.237341	-0.218945	0.830403	-0.428232	0.733877	-0.0258491	-0.210818	0.969442	0.956619	-0.378492	-1.10313	1.61707	0.707855	0.779625	-0.844554	2.16366	0.931258	0.967855	0.171556	-0.0533988	-1.20436
Atrazine	0.463122	1.34937	-0.133547	0.335655	-0.000416349	-0.453615	-0.374675	0.627841	0.809106	-0.862659	1.02045	-0.50113	-0.359829	-0.325775	0.382621	0.0538515	0.570085	-1.11116	0.514483	0.644267	1.3237	-0.492901	-0.576694	-0.763898	0.498506	1.11775	-0.303516	-0.524281	0.253361	-0.778279	0.715954	0.101429	0.82579	-0.0385608	-0.0875385	0.735006	0.139128	-0.382138	-2.14249	1.6833	0.68173	0.710167	-0.794445	0.698977	0.86077	0.887962	0.0237492	-0.0245334	-1.2778
Atrazine	-0.133083	-0.727078	-0.321214	0.114134	-1.06218	-0.879009	-0.392606	0.502295	0.563381	-0.691177	0.314325	-0.399507	-0.334064	-0.317173	0.0742446	0.336767	0.474982	-0.075082	0.222115	0.0606929	-0.16574	-0.299653	-0.591841	-0.8571	-0.0944855	0.521107	-0.1231	0.244075	0.039705	-0.446996	0.0337202	-0.733954	0.312374	-0.660472	-0.0206962	0.563381	-0.0655662	-0.607432	-2.42013	2.29985	0.0568057	0.389353	-0.558455	1.54362	1.02987	0.178713	0.0385924	0.03485	-2.67003
Beta-benzene_hexachloride	0.273311	0.651452	0.109711	-0.553082	0.233121	-0.160403	-0.238028	0.646218	-0.43585	-0.224382	-0.339909	-0.262329	-0.516696	-0.291842	0.185582	0.687093	-0.392862	-0.229936	0.381577	-0.120057	1.43094	-0.497989	-0.578198	-0.371121	-0.174133	0.440545	-0.17275	-0.784354	-0.909935	-0.272297	0.52316	-0.277236	0.0898841	-0.184676	0.282748	-0.257229	-1.34857	0.179921	-0.693003	0.865214	0.766754	0.0493212	0.274432	0.286325	-0.145202	-0.0227962	0.330223	0.699218	-0.795988
Beta-benzene_hexachloride	0.349675	-0.0173229	0.300297	-0.47227	-0.489353	-0.226693	-0.143666	0.735129	-0.54755	-0.201003	-0.425221	-0.255845	-0.453394	-0.12419	0.148852	0.733512	-0.244929	0.271367	0.127827	-0.237194	1.46793	-0.521611	-0.784943	-0.195292	-0.322736	0.224486	-0.090993	-0.664934	-0.892505	-0.401526	0.333106	-0.179357	0.0774497	-0.319254	0.176631	0.028119	0.0312735	0.052752	-0.76601	0.836134	0.667048	0.0745518	0.210942	1.18943	-0.123703	-0.0549874	0.298418	0.636492	-1.216
Beta-benzene_hexachloride	0.493725	0.712416	0.127461	-0.503254	-0.894105	-0.298197	-0.399826	0.632521	-0.357442	-0.311701	-0.458467	-0.246326	-0.493252	-0.228768	0.0152557	0.718552	-0.269108	-0.0874018	0.26426	-0.280976	1.07033	-0.377886	-0.764389	-0.123944	0.0175706	0.15832	-0.0641112	-0.526479	-0.968882	-0.805914	0.581822	-0.628339	0.238064	-0.398758	0.110813	-0.27727	0.0308756	-0.0226682	-1.16845	0.758367	0.592243	0.017537	0.293186	1.39695	-0.208182	-0.0886759	0.30124	0.591843	-1.11463
Beta-benzene_hexachloride	-0.159947	-0.0919844	0.111665	-0.478735	-0.569365	-0.173974	-0.509529	0.571659	-0.384323	-0.168366	-0.259152	-0.101013	-0.487613	-0.256674	0.167622	0.623297	-0.45119	-0.0621635	0.202584	-0.127987	1.14025	-0.431505	-0.518455	-0.319872	0.199066	0.412385	-0.143167	-0.382648	-0.833964	-0.0884895	0.413361	0.202683	0.127456	-0.229827	0.310674	-0.0738496	0.11034	0.243139	-0.475615	0.884682	0.603547	0.120612	0.26425	2.71625	-0.149735	-0.00610801	0.284106	0.701658	-0.976584
Bifenthrin	-0.142849	-1.50752	-0.317773	0.106779	-0.968283	-0.392478	-0.170044	-0.233414	-0.177302	-0.306739	0.22183	-0.28962	-0.27072	0.173334	0.403684	0.780625	0.356342	0.31535	0.0491908	-0.583837	-0.0519347	-0.581476	-0.350988	0.186809	-0.218106	-0.193932	0.147028	-0.406772	-0.594486	-0.302501	0.444532	0.140994	-0.110024	0.020858	0.168617	-0.507468	-0.199147	-0.0299352	-0.151103	-0.262368	0.279703	0.129951	0.536087	0.378842	0.230476	-0.236401	0.064614	0.732778	-0.186385
Bifenthrin	0.0726057	1.65145	-0.369238	0.204624	0.386303	-0.491432	-0.00750249	-0.261868	-0.199877	-0.239946	0.278277	-0.21562	-0.42141	0.170403	0.408304	0.772077	0.362861	-0.109709	0.13757	-0.549077	0.358321	-0.57533	-0.318525	0.231483	0.278933	-0.244516	0.0936673	-0.478667	-0.621349	-0.36653	0.629735	-0.153359	-0.076505	0.00655591	0.170906	-0.720759	-1.83542	-0.0223985	-0.77781	-0.135522	0.365896	0.0731836	0.587245	2.61333	0.312738	-0.12162	0.15112	0.786896	-0.0695222
Bifenthrin	-0.0346558	1.41306	-0.288321	-0.0636482	0.25548	-0.323815	0.0543	-0.0215073	-0.0503012	-0.177853	0.210268	-0.204162	-0.548636	0.121748	0.335633	0.686869	0.270864	-0.237065	0.00616302	-0.501209	0.861482	-0.554634	-0.306406	0.0662214	0.21032	-0.079822	0.143812	-0.44562	-0.551261	-0.44562	0.600235	-0.43819	-0.151098	-0.0677486	0.0747874	-0.731851	-0.156215	0.103341	-1.15268	-0.371296	0.522008	0.191549	0.451243	0.41826	0.220096	-0.116205	0.151298	0.597787	0.201335
Bifenthrin	-1.0731	-0.872768	-0.276966	-0.0826568	-0.0729635	-0.246686	-0.42285	0.0345011	-0.0585424	-0.29209	0.197644	-0.342677	-0.212019	0.0923397	0.372583	0.682664	0.244077	0.285273	0.0413575	-0.421698	0.383637	-0.595206	-0.421221	0.0184851	0.363074	-0.0906341	0.140699	0.170501	-0.479535	0.408935	0.650884	-0.497908	-0.0907799	-0.0805659	0.220263	0.269094	-1.29982	-0.0107651	-1.22592	-0.433135	0.425851	0.255291	0.439388	1.35601	0.1962	-0.0513211	0.0732757	0.450866	0.10969
Bis2-ethylhexyl_phthalate	0.0522613	-0.768353	0.042619	-0.552378	0.734014	-0.443752	-1.26599	0.149405	-0.249621	-0.10903	-0.595846	0.0481839	-0.230988	0.00454465	0.0464326	1.19146	-0.348583	0.358294	0.361579	-0.323981	1.10298	-0.4997	-0.524877	-0.313027	-0.217701	0.233403	-0.220826	-0.418621	-0.559095	-0.0956859	0.575969	0.168457	0.443839	-0.183221	0.269916	0.0972806	0.0868661	0.339068	-1.17805	0.309854	0.564423	0.222743	0.390455	0.521778	-0.367738	-0.0753986	0.676382	0.456647	-1.61136
Bis2-ethylhexyl_phthalate	0.545087	1.78677	0.0478967	-0.410823	0.19153	-0.286428	-0.461006	0.299068	-0.314843	-0.35508	-0.184297	0.0765279	-0.239434	-0.0638127	0.12691	1.16111	-0.293616	-0.0149427	0.631767	-0.0844262	1.43664	-0.576328	-0.599238	-0.45751	0.357685	0.367636	-0.0591952	-0.84789	-0.420583	-0.552504	0.104068	0.0469986	0.410146	-0.220628	0.394391	-0.410805	0.292288	0.440354	1.33822	0.332827	0.748636	0.164503	0.216331	0.647361	-0.454528	-0.0792833	0.637104	0.508575	-0.971088
Bis2-ethylhexyl_phthalate	-0.0815391	0.23687	0.111385	-0.433677	0.7598	-0.290483	-1.2402	0.319255	-0.073193	-0.298119	-0.325602	-0.157582	-0.139475	-0.0340178	0.0708263	1.1254	-0.23049	-0.467889	0.548397	-0.186385	1.37659	-0.579858	-0.636329	-0.434175	-0.211031	0.378318	-0.0100906	-0.0912362	-0.444739	0.00109463	0.413256	0.062649	0.415613	-0.227991	0.369308	0.0156217	1.1475	0.360542	-0.655449	0.168881	0.644371	0.26137	0.250811	2.09285	-0.515308	-0.0650629	0.60413	0.365848	-1.01247
Bis2-ethylhexyl_phthalate	-0.216497	0.280054	0.135095	-0.510243	0.274799	-0.328132	-0.0205089	0.24985	-0.174876	-0.307403	-0.370486	0.103281	-0.214903	-0.0126559	0.130558	1.19876	-0.321951	0.155719	0.42595	-0.261225	1.39479	-0.525401	-0.512479	-0.332137	-0.198808	0.178505	-0.168097	-0.528066	-0.546882	0.0110947	0.332168	-0.31539	0.37299	-0.220941	0.433352	-0.387879	-1.09045	0.335222	-1.09143	0.363595	0.575257	0.264687	0.306674	0.795503	-0.385965	-0.104174	0.613261	0.472757	-0.787528
Chloroform	-0.00742094	2.51315	-0.0654382	-1.74145	-0.269752	0.466966	1.16871	0.719104	-1.45027	0.534907	-1.77778	0.488936	-0.113161	-0.431024	-0.919624	0.252417	-0.917583	0.0901491	0.304088	-0.907382	0.31306	-0.298809	0.251235	-1.30137	2.649	-0.182624	1.08884	-0.911352	-0.972571	-0.292235	0.944573	0.0351776	-0.0955108	0.0868246	0.413135	-0.718507	-1.25432	0.685151	0.655457	1.66252	-0.334595	-0.215783	1.11989	2.4119	-1.20227	-0.871443	0.259599	0.197403	-0.772863
Chloroform	-0.339033	0.329231	-0.0633105	-1.79538	-1.67077	0.442388	1.02885	0.601715	-2.0638	0.578331	-1.7287	0.411089	0.145066	-0.49959	-1.05371	0.140057	-0.943115	0.131414	0.390499	-0.709994	-0.0739544	-0.247593	0.135498	-1.23919	2.55901	-0.357584	0.982177	-0.529388	-1.08647	0.0956553	1.06375	-0.563788	-0.0522627	-0.0236572	0.354136	1.05335	-1.10153	0.527	0.695043	1.68375	-0.263816	-0.332881	1.21591	1.51889	-1.41548	-0.73208	0.176459	0.302088	-0.943545
Chloroform	0.417562	0.629165	-0.021078	-1.8883	-0.449035	0.375672	0.868099	0.851514	-1.10919	0.551592	-2.07392	0.492792	0.141671	-0.849261	-1.17133	1.05382	-0.436049	0.101768	0.373236	-0.805062	0.968713	-0.30156	0.271784	-1.70603	2.31339	0.184104	0.880098	-0.847141	-1.70993	-0.401555	0.428391	-0.954134	-0.194744	-0.0195873	0.368823	-1.22107	-1.40897	0.473583	0.757356	1.3368	0.182483	-0.105105	1.0553	1.81098	0.394662	-0.904975	0.351401	-0.0391947	-1.82662
Chloroform	0.2356	0.66042	-0.00143862	-1.83269	-1.96974	0.204563	0.455364	0.800353	-2.15377	0.531609	-3.0842	0.587295	0.286164	-0.774216	-0.956055	1.07798	-0.563234	-0.110042	0.467486	-0.801243	0.039488	-0.38948	0.193656	-1.77255	2.05933	0.16335	0.963156	0.00202235	-1.78021	-0.103275	0.581996	-0.155039	-0.03024	-0.202242	0.305752	0.0157597	-0.319173	0.371975	0.837988	1.3435	-0.276146	-0.0433751	1.13278	3.86773	0.453143	-0.940179	0.460528	-0.292315	-1.89523
Chlorpyrifos	0.133517	-0.235805	-0.216908	0.109938	0.234008	0.832763	0.150128	-0.358216	0.349304	0.623816	-0.511112	0.149116	-0.0588648	0.299756	0.0869526	0.216641	-0.0785707	0.778251	-0.0304423	-0.102015	0.055136	0.260452	0.150885	-0.116023	-0.320369	-2.10363	-2.4924	-2.48314	-0.539913	0.111657	-0.370008	-1.66351	-0.220268	-0.432334	-0.946491	-0.670641	1.15063	-0.29733	0.0768223	0.0625077	0.396484	0.196904	0.456208	-0.163169	-0.442509	-0.0745514	0.0358355	-0.00181674	0.183871
Chlorpyrifos	-0.364089	-0.467887	-0.264745	0.256464	0.0834504	0.776269	-1.58267	-0.480839	0.275767	0.5319	-0.572645	0.0946113	-1.40838	0.165158	0.388669	-0.0837204	-0.18007	0.737757	-0.0898469	-0.201314	-0.0651526	0.191189	0.139281	-0.0927978	-0.34915	-2.03814	-2.1866	-1.07108	0.525271	0.261175	-0.23178	-1.63044	0.0349421	-0.285531	0.534226	-0.579061	1.3009	-0.166212	0.0905685	0.228973	0.420052	0.0938883	0.68192	-0.100623	-0.441065	0.0976698	0.0383656	-0.243	0.132464
Chlorpyrifos	-0.0169249	-0.394874	-0.0518807	0.407542	0.110812	0.254355	-0.829919	-0.15233	0.12191	-0.172596	-0.0735013	0.016101	-0.240215	-0.053313	-0.843063	0.159143	0.217982	0.519184	0.290651	-0.391228	-0.218696	0.147107	0.032222	-0.234021	-0.622929	-2.00677	0.388365	-0.817532	0.145438	0.192095	-0.34242	-1.67736	0.0727185	-0.487413	-0.544168	-0.305467	0.921077	-0.0810818	0.0605247	0.197509	0.111382	0.200017	0.441893	0.0747987	-0.247439	0.215992	-0.00980285	-0.0943607	0.128777
Chlorpyrifos	0.0789828	0.160746	0.0285415	0.621558	0.107366	0.60835	-1.87047	-0.195973	0.141563	-0.189177	-0.161668	-0.0815769	-1.78729	-0.221971	0.335404	0.571282	-0.163167	0.431591	-0.16762	-0.200185	-0.225084	-0.0144706	-0.0541419	-0.264622	-0.579349	-2.00126	0.614169	-1.20416	-1.23804	-0.0516095	-0.363404	-1.67577	0.0815417	-0.638069	-1.05598	-0.185682	0.780205	-0.080805	-0.0757084	-0.0175249	0.568375	0.179718	0.000474549	0.166057	-0.158276	0.288761	-0.0946838	0.199485	-0.0373152
Diazinon	0.602372	0.570003	-0.312913	0.292483	0.21224	-0.4471	-0.696831	0.550795	-0.243328	-0.742715	0.661191	-0.367103	-0.107794	0.051784	0.0105559	-0.701507	-0.29551	-0.0846884	-0.0881571	0.327909	0.805377	-0.560657	-0.356241	0.169815	0.0379304	0.0621042	0.169948	-0.839477	0.372135	-0.467143	0.527176	-0.317891	0.0077896	-0.0156183	0.148868	-0.0498604	0.472155	-0.279913	0.382262	2.30406	0.38804	0.608138	-0.5922	0.844885	1.29166	0.824895	-0.242536	-0.449482	-0.198989
Diazinon	-0.278037	-0.0714141	-0.310636	0.246686	-0.435857	-0.543075	0.0388347	0.459917	-0.0232529	-0.555761	0.687708	-0.457426	0.064176	0.186231	0.109692	-0.623005	-0.353091	-0.16204	-0.115132	0.351581	0.737392	-0.573526	-0.373265	0.220824	0.0335733	0.108372	0.138437	0.499597	0.527816	0.2686	0.565407	0.0335733	0.220067	0.0538873	-0.0332417	-0.0232529	0.62597	-0.325233	-0.280317	2.24251	0.428867	0.586804	-0.569733	1.25885	1.28482	0.714038	-0.154832	-0.724322	-0.162728
Diazinon	-0.200483	1.72427	-0.247343	0.193709	0.0256625	-0.607508	-0.211913	0.186951	-1.23155	-0.392137	0.346163	-0.239828	-0.0392987	0.343509	-0.0747865	-1.25195	-0.356934	-0.685112	-0.120975	0.0358838	0.15019	-0.484384	-0.464852	0.102339	-2.6022	-0.743668	-0.0686659	-0.390975	0.0928104	-0.187183	0.201336	-1.21118	-0.0525149	-0.0795899	0.0148807	-0.318304	-0.0384231	-0.117638	0.155027	2.38476	0.386334	0.405396	-0.256864	1.99326	1.25214	0.3585	-0.206167	-0.655744	-0.000213801
Diazinon	-0.0830917	0.0092571	-0.294286	0.1048	0.0260771	-0.68953	-0.120243	0.268284	-0.500824	-0.346658	0.463252	-0.35699	-0.0780284	0.34603	-0.0174515	-1.23774	-0.370758	0.474248	0.00172869	-0.00590889	-0.0476411	-0.435792	-0.255179	0.131312	-1.49145	-0.744818	0.0790331	-0.113829	0.167362	-0.500824	0.331011	-0.850001	-0.120773	-0.0132334	0.13385	0.173184	-0.107735	-0.0995247	-0.230875	2.39283	0.184993	0.494149	-0.283697	0.0509728	1.32661	0.388635	-0.175238	-0.527667	0.0243458
Dichlorobenzene	0.79059	0.166467	0.150137	-0.648256	-0.391168	-0.034338	0.886038	0.17161	0.914029	0.262197	-0.839412	-0.600807	-0.307103	0.408934	0.357023	-1.1884	-0.661495	-0.158484	-1.17137	0.563499	0.547552	0.0804624	-0.945656	-0.290419	0.719398	-6.33481	-0.212792	0.171202	-0.297687	-0.542321	0.0168903	0.650812	-1.16689	0.0546449	-0.861672	0.347322	-1.52675	0.204263	-0.270202	-0.482591	-1.39452	-0.265783	-0.401242	-0.252874	0.957547	-1.15572	0.488147	-1.19413	0.189223
Dichlorobenzene	0.51241	-1.30374	0.00227913	-0.777878	0.131135	-0.613135	1.03184	-0.1097	0.79272	0.522988	-1.24679	0.0567521	-0.0527639	0.850951	-0.56238	-0.963358	-1.19072	-0.192228	-1.42598	0.435532	0.855481	0.0867529	-1.01935	0.0287893	1.17057	-6.92052	-0.228882	-1.16551	0.758713	-1.17402	-0.00255785	0.634718	-0.761822	-0.457608	0.196416	-0.102073	-1.21139	0.0443323	-0.139514	-0.854325	-1.00494	0.0935953	-1.08953	-0.592543	0.872088	-0.997447	0.158679	-1.35069	0.458969
Dichlorobenzene	0.742862	-0.150023	-0.0270081	-0.702976	0.235529	-0.093902	0.0396709	-0.0745387	0.767767	0.512157	-1.3123	-0.0314116	-0.770842	0.781344	0.364394	-0.863682	-1.06998	-0.395517	-3.38675	0.30054	0.687501	0.298165	-1.01556	-0.556179	1.09855	-6.89078	-0.156964	0.562017	0.404994	-0.386891	0.150343	0.753968	-1.73904	0.0628162	0.105297	0.0830046	-1.19054	0.0328671	-0.150947	-1.0317	-0.956228	-0.0623254	-0.321391	-0.515025	0.965582	-0.641395	0.27087	-1.11407	0.474014
Dichlorobenzene	0.940479	0.135431	0.166714	-0.662063	-0.355932	-0.474972	0.452093	0.158621	0.926656	0.222019	-0.812835	-0.550397	0.211483	0.462598	0.83977	-0.997704	-0.467044	-0.348334	-1.61822	0.533619	0.684044	0.299022	-1.00655	-0.295199	0.843986	-6.61178	-0.472335	-0.697828	-1.36301	-0.812614	-0.0700482	0.512147	-0.945133	-0.211471	-0.139297	0.158458	-1.82405	0.194418	-0.313023	-0.664155	-1.33721	-0.303977	-0.748819	-0.785288	0.810997	-1.32705	0.369826	-1.39477	0.1775
fluovoxamine	-1.12638	0.671047	0.504236	-0.321278	-1.45355	0.431088	1.70966	-0.510675	-0.340027	0.463618	-0.131334	0.34366	0.502638	0.068861	-0.933317	-0.405206	-0.493353	0.251578	-0.834229	-1.17955	0.618082	0.720896	-0.0521526	-0.874533	1.28718	-0.00700378	0.330786	0.750564	0.398649	0.932473	-0.499672	-0.951274	-0.461799	0.307981	-0.2514	0.12581	0.412041	0.265961	0.768595	0.227936	-1.11997	-0.706422	0.147509	-1.5603	-0.0485916	0.564551	-0.224641	1.5304	-1.15127
fluovoxamine	-1.73887	1.0678	-0.362056	-0.0409451	0.678107	0.152095	0.351504	0.138826	-0.0345471	-0.342227	-0.348084	-0.0351057	0.887001	0.0618038	-0.379367	0.478965	-0.148867	-0.0444713	-0.819627	-0.526824	1.11526	0.0469885	-0.082272	0.129397	0.382267	0.196749	0.204723	0.32256	0.129161	0.649265	0.869372	-1.41019	-0.0695529	-0.118721	-0.433949	1.37524	-0.325753	-0.0135832	0.144417	-0.408257	-1.1718	-0.0807257	0.00110912	1.09263	-1.36828	-0.219361	-0.124866	0.955986	-1.51839
fluovoxamine	-1.15147	0.783525	-0.0154448	-0.167436	0.134076	-0.0617828	0.653926	0.190627	-1.05968	0.236893	0.8493	-1.86675	-0.932217	-0.107243	0.0628147	-0.453916	0.399543	-0.260757	-1.18603	-0.771573	1.97949	0.0687666	0.424907	0.165026	-0.666408	-0.739211	0.151422	-1.51197	0.131607	-0.974283	1.82299	0.00866747	-1.03015	-1.09113	0.251496	0.567717	0.964954	0.0135822	-1.66389	-0.716414	-1.68629	-0.0952477	0.0520658	0.702919	0.948539	-1.00779	0.0338507	-0.0694351	-2.00832
fluovoxamine	0.112194	-0.776848	-1.24977	-0.240285	0.640351	0.616614	-0.511045	0.434009	0.277479	0.327577	0.43337	0.30875	-2.15407	0.107704	0.0781317	0.00165749	0.0182624	-0.163581	0.00218248	0.57275	0.670649	-0.403437	0.289419	-0.101139	-0.0451674	-0.194531	0.338661	0.0819821	0.289354	-0.0409894	0.665123	-0.160608	0.0776958	0.14642	0.137501	-1.64506	-0.0333555	0.265961	-0.605229	-0.663218	0.200089	0.0210328	0.225694	-0.934476	-0.101253	-0.0118322	0.00149727	0.0694346	0.542416
fluoxetine	0.77519	1.30209	0.563107	-0.396702	-0.0295696	0.630935	-0.995766	-0.155945	-0.833454	-0.187484	1.12119	1.07897	1.77631	0.184749	0.229444	0.0159211	0.286696	0.418815	0.915372	0.698487	0.321206	0.0385475	0.236392	-0.029108	1.13068	-0.634584	0.731706	0.770546	0.58769	0.540822	0.888684	-2.03184	1.58565	0.589325	1.17093	-0.843908	0.556083	0.54979	1.48552	-1.41119	0.957627	0.713692	0.116505	0.431715	-3.23143	-0.10835	0.77257	0.760004	0.490372
fluoxetine	0.0704827	0.256868	-0.0528469	0.165126	1.0409	-0.0462103	-1.74363	0.169576	1.1663	-0.171815	0.594327	-0.57842	-0.178854	-0.0392246	0.136489	1.07231	0.640081	-0.130752	0.342515	0.824927	-0.321206	0.198332	0.118394	0.42074	0.366847	1.14227	0.245045	0.73385	-0.0948276	-0.167849	-1.76316	-0.00866771	0.571427	0.0185289	0.00352001	-0.574836	-0.219558	-0.474868	-0.477908	-0.229989	0.578944	0.30346	-0.333802	0.270451	-0.662976	-0.087986	-0.00149822	0.324278	0.910031
fluoxetine	0.587356	-0.593077	0.209601	-0.100166	-0.662318	0.36573	0.154944	0.602611	0.492897	0.682703	-1.11441	-3.11171	-2.24839	-0.18152	-0.567136	1.22284	-0.500524	-0.362067	-0.00218296	0.702748	0.359413	0.279927	0.0681643	-0.566611	1.26699	0.218864	-0.358629	-1.55722	-0.0278463	0.919102	-0.435906	0.356056	-0.0326676	0.102554	-1.04252	-1.02736	0.900882	0.162059	-1.66349	0.468746	-0.00492048	-0.400745	0.961826	0.127756	-0.0104818	0.574337	-0.582811	-1.76782	0.824573
fluoxetine	0.386039	-0.649428	0.114483	0.140163	0.959121	0.0107222	-0.432779	0.161623	0.620002	0.396751	0.608186	0.140141	0.336699	0.14825	0.111721	0.686014	-0.165777	-1.16461	-0.0877647	0.645483	-1.54536	0.207519	0.266957	0.825664	0.0691867	0.169486	-0.127126	-1.12193	0.0725079	0.6823	-0.366036	1.16312	0.371326	0.366918	-0.0212111	-0.125811	0.890101	0.141738	-0.578468	1.13731	0.659378	0.0947514	0.32148	0.151008	0.308626	0.337809	-0.126821	-1.15048	0.414744
Lamda_Cyhalothrin	0.836443	-0.380744	0.0692478	-0.764278	-0.36244	-1.48786	1.38435	0.0304802	0.646804	0.0859954	-0.305233	-0.634719	-0.982941	-0.0967454	0.0206112	-1.2422	-0.467936	-0.767226	-1.0647	0.363478	0.798531	-0.0611554	-0.128759	0.714718	0.0280556	-6.94122	-0.591769	-0.0620783	0.568223	-0.954872	0.0520298	0.807199	-1.19011	-0.784712	-0.374963	0.303233	0.248496	0.0937564	-0.356786	-0.515745	-0.873177	-0.405217	0.310855	-0.250432	0.101096	-0.963819	0.318422	-1.74591	0.113999
Lamda_Cyhalothrin	0.864529	-0.74539	-0.070164	-0.701186	-0.396958	-1.85236	0.793665	0.310304	0.534678	0.13391	-0.347514	-0.605841	-0.804843	-0.142962	-0.116399	-1.07321	-0.471561	-0.757936	-1.34519	0.337298	0.773223	-0.236892	-0.124129	-0.345468	-0.013506	-6.81804	-0.607831	0.433049	0.647015	-0.538907	0.121223	0.889604	-0.802665	-0.617467	0.813923	0.326903	0.267942	0.0654776	-0.368125	-0.206142	-0.649945	-0.0433733	0.212199	-0.226601	0.0847811	-0.897097	0.451848	-1.33152	0.0844975
Lamda_Cyhalothrin	0.94209	0.243638	0.114409	-0.583917	-0.220176	-0.877417	1.34784	0.366877	0.684187	0.173883	-0.187752	-0.648627	-0.525452	-0.0810716	0.190856	-0.786957	-0.536315	-0.678735	-0.714476	0.536829	0.863261	-0.0202481	-0.0671263	-0.182116	-0.0143012	-6.74411	-0.447874	0.25946	0.0380716	-0.537606	-0.00544079	0.818133	-0.886797	-0.856271	0.11085	0.395035	0.33617	0.181521	-0.411065	-0.411113	-0.638189	-0.0724888	0.479281	-0.245649	0.246935	-0.84497	0.484987	-1.43172	-0.0635353
Lamda_Cyhalothrin	0.756309	-0.786194	0.0727364	-0.591031	-0.248535	-1.7622	1.30024	0.352456	0.713479	0.148283	-0.206895	-0.633909	-0.393044	-0.100164	0.217585	-1.53614	-0.426831	-0.484465	-0.596854	0.445042	0.741207	-0.158878	-0.146244	-0.230308	-0.0249344	-6.6283	-0.389805	0.504828	0.261721	-0.382147	0.0964874	0.898478	-0.578353	-0.517137	0.457355	0.453348	0.274886	0.116055	-0.39093	-0.270218	-0.560589	0.121362	0.355018	-0.298454	0.217916	-1.19737	0.495922	-1.20449	0.0897579
nonylphenol	0.00594234	-0.423408	0.5454	0.75493	0.15034	0.0819073	-0.734144	-0.29892	-0.823605	-1.63614	0.768238	-2.33059	-0.55598	0.521298	0.400086	-2.96631	0.356938	0.109159	0.348604	0.218398	-1.12559	-0.404993	0.414438	2.51057	-1.4895	-1.92652	-0.625125	0.00579214	3.5639	-0.095664	0.251966	-1.02782	0.362578	0.15318	-0.0251441	1.05567	1.66631	0.523068	-1.86087	0.227936	-0.203026	-0.346355	-0.0881615	-0.956396	0.0104818	1.11074	-0.0192499	-0.457213	2.73162
nonylphenol	-0.181116	0.923201	-0.366076	0.471264	-0.599354	0.024066	-1.97375	-0.284652	-0.87631	-0.826739	0.279117	0.0351057	1.71221	0.14825	0.267193	-0.0103846	0.789368	0.0618396	0.327237	0.0102019	1.43412	-0.934553	-0.170589	0.277922	-1.04989	0.235791	0.240842	0.173861	-0.0753002	-0.406247	1.61163	0.823015	0.527212	0.0366173	0.598866	0.757866	-1.10261	-0.166681	0.95831	-0.577847	0.429133	0.554923	-0.21904	-0.590287	0.29422	0.915503	0.494767	0.533742	-2.33683
nonylphenol	0.0715556	0.00833595	0.109061	0.0950336	0.0289161	0.462637	0.332682	0.106353	0.00730681	0.880874	-0.110003	0.724688	-0.726043	0.0824089	-0.556929	-1.62113	-0.33572	-0.355736	-0.316783	-0.487591	-0.951084	0.789261	-0.317643	-0.581565	-0.718926	-1.10242	-0.091506	0.434042	0.228069	-0.527507	0.57067	-0.139251	-0.0985284	-0.22669	0.136516	0.755552	-0.159339	0.25139	0.930712	-0.431244	0.506819	-0.0514312	0.416737	-0.874833	-0.621067	-0.623139	-0.497165	-0.607423	-0.70905
nonylphenol	-0.00594234	-0.424699	0.0531969	0.0205612	0.0709572	-0.174739	-0.554966	-0.153971	-0.454787	-0.349445	-1.52928	-0.4227	1.20329	-0.128585	0.00800228	-3.34522	-0.00465632	0.303691	-0.283822	0.342377	-0.797261	-0.0576057	-0.127892	-0.618374	-1.04596	-1.69979	-1.0162	-0.668796	0.121908	0.506579	-0.862001	-1.10561	0.228405	-0.237997	-0.0177169	-1.96792	-0.87372	-0.181993	-0.227138	0.196226	0.120914	-0.317652	-0.322111	-0.629867	-0.279994	1.18098	-0.100136	-0.623851	0.270224
Parathion	-0.189174	0.00691902	-0.428198	-0.421263	0.984826	0.073229	-1.34245	0.344773	0.188967	-0.639699	0.154883	0.0566122	0.300163	-0.692682	-0.382588	0.718085	-0.525474	0.228045	0.168151	0.628583	1.23691	-0.892668	0.369879	-1.50906	1.11271	1.60514	0.181117	0.0274236	-1.14857	0.0998773	1.06408	-0.823656	0.442808	0.328998	0.246376	0.746856	-0.698334	-0.0695933	-0.213287	1.32327	0.397013	0.825471	-0.396068	2.02113	0.732986	0.482414	0.165067	-0.320726	-2.1312
Parathion	-0.164132	0.55518	-0.21796	-0.506228	-2.39597	-0.00987499	-0.276307	0.12378	0.331114	-0.746513	0.629801	-0.252625	0.297388	-0.458142	-0.0118981	1.03505	-0.15959	-0.907679	0.453357	0.434435	1.08323	-0.956874	0.394931	-1.26167	0.707633	1.25791	-0.167677	0.0391478	-1.6725	-0.302623	1.09383	-0.132156	0.561873	0.29902	0.00155079	0.177874	-0.0294165	0.0304485	-0.192276	1.26122	0.309495	0.723591	-0.324364	0.48967	0.574702	0.524572	0.27496	0.216291	-2.33121
Parathion	-0.284477	0.720145	-0.226538	-0.711364	0.329384	-0.0140078	-0.107746	0.268021	0.232952	-0.72343	0.573687	-0.237646	0.220703	-0.488253	0.0962742	1.12208	-0.26332	0.393321	0.456509	0.52805	0.877719	-1.05072	0.373756	-1.2929	0.97868	1.22782	-0.40144	-0.316706	-1.64566	1.00189	1.10751	0.349821	0.527241	0.393797	0.00904819	0.232952	1.51324	-0.0164431	-0.297317	1.20505	0.277952	0.677547	-0.361006	0.488982	0.653288	0.5002	0.399169	0.411972	-2.41161
Parathion	-0.281405	0.180967	-0.355861	-0.520647	-0.217368	0.128494	-0.562186	0.289966	-0.116283	-0.704257	0.238195	0.135841	0.297522	-0.68058	-0.436442	0.663689	-0.493952	0.122507	0.227546	0.553262	1.13228	-0.885139	0.381811	-1.42541	1.09949	1.55372	0.0592207	0.118755	-1.20011	-0.3137	0.932658	-0.128142	0.486288	0.302883	0.196151	0.736842	0.257046	-0.10719	-0.201769	1.31528	0.441062	0.859686	-0.37157	2.53739	0.747792	0.479188	0.124457	-0.159688	-1.9674
Permethrin	0.102352	0.850818	0.202178	0.486193	1.08532	0.964384	-1.46221	-0.936997	0.271261	2.02933	-1.63542	0.545659	-0.547331	0.418281	-0.907138	-1.12479	-0.0749016	-0.510567	-0.136914	-0.0164547	0.911392	-0.127134	-1.49119	-1.95556	1.3552	-6.95158	-0.467318	-0.32092	1.3124	-0.463908	-1.07286	0.799501	-0.422894	-0.874983	0.0954428	-0.791521	-2.42767	-1.37307	0.0103274	-0.362629	-0.558733	-0.40463	1.22216	-0.711796	0.0661862	0.188651	0.228903	0.0276722	0.171448
Permethrin	0.0401179	1.13163	0.15227	0.502407	1.1258	1.00745	-0.878454	-0.939652	0.216567	2.03151	-1.71685	0.510854	0.540009	0.499512	-1.7508	-0.332684	-0.910406	-0.260612	-0.206429	-0.0500954	0.926749	-0.0554266	-1.29183	-1.29835	1.32059	-7.19363	-1.06588	-0.16009	0.705263	-0.243606	-0.405654	0.90974	-0.22892	-0.73007	0.155497	-0.595844	-2.41346	-1.31847	0.0928036	-0.626716	-1.01161	-0.701929	0.660027	-0.596307	0.0656513	-0.602396	0.228611	-0.167884	0.243865
Permethrin	-0.0309589	1.02977	0.117049	0.555809	0.978665	1.05997	-1.23374	-1.04689	0.197658	1.98265	-1.74054	0.521425	-0.103095	0.551261	-1.42114	-0.569607	-0.863456	-0.365437	-1.37942	-0.00158902	0.979899	-0.138527	-1.33865	-1.88051	1.41358	-6.79005	-0.875992	-0.840469	1.05992	0.464911	-0.513977	0.851725	0.252783	-0.425595	0.186859	-0.591356	-1.68204	-1.34503	0.0631333	0.253741	-0.204531	-0.335869	1.16601	-0.542411	0.0451421	0.382009	0.207946	0.337385	0.393335
Permethrin	0.0934668	1.25002	0.17595	0.426996	1.13631	0.769104	0.371056	-0.973175	0.29778	1.9663	-1.68383	0.537823	0.236161	0.432852	-1.20007	-0.352192	0.0301461	-0.117254	-0.0428442	0.195199	0.900759	0.0165975	-1.33281	-1.36666	1.4447	-6.99188	-0.321839	0.071008	0.833748	-0.271069	-0.968495	0.851134	0.0571255	-0.961662	-0.783805	-0.6297	-2.17903	-1.34441	0.0305127	-0.266634	-0.950399	-0.638269	0.796666	-0.993598	0.00576911	0.0417802	0.217828	0.123505	0.391088
Phenol	-1.43825	-0.548639	-0.286164	-0.306813	0.072521	-0.111984	-1.62101	-0.373426	-0.136332	0.286024	0.821326	2.00139	-0.396706	1.97435	1.02284	-0.379526	0.591021	1.58475	-1.15631	0.326681	2.18576	1.10187	3.36889	0.36114	1.31151	4.17942	1.8175	-0.387431	-1.4475	0.522372	0.130701	1.24072	-1.03852	0.24667	1.17501	-1.07327	1.68152	-0.441725	0.601399	-0.976948	0.829365	0.814579	0.396905	-0.334054	1.1066	-0.790861	-1.08249	0.165258	1.7733
Phenol	-1.65385	-0.681293	-0.407881	-0.653957	0.052124	-0.116304	-1.93607	-0.158335	0.0719437	0.175923	0.854899	2.0692	-0.173117	2.24889	1.49453	-0.576977	0.869513	1.1772	-0.869471	0.267659	1.8541	1.06486	3.36709	0.456161	1.26258	4.08127	1.55454	-0.360528	-0.503507	0.286999	0.175782	1.2	-0.952831	0.353554	1.70418	-1.11901	1.69309	-0.463388	0.551737	-0.534467	0.378878	0.395045	0.44685	-0.316515	0.912631	-0.883209	-1.09432	-0.151478	1.55308
Phenol	-1.20388	-0.716879	-0.325816	-0.379832	-0.0188429	0.382113	-1.5631	-0.235024	-0.0270217	0.100946	0.814587	1.93415	0.139342	2.2224	1.19507	-0.85091	0.672636	1.37638	-1.11947	0.252841	1.80726	1.12298	3.4296	0.721186	1.33664	4.13186	1.32225	-0.567388	-1.05604	0.528517	0.243732	1.26743	-0.682881	0.546534	1.40368	-1.07282	1.70008	-0.453642	0.709184	-0.355161	0.574764	0.461908	0.455883	-0.399112	0.68865	-1.41092	-1.17872	-0.325487	1.49257
Phenol	-1.29185	-0.417355	-0.246347	-0.905784	0.116223	0.25967	-1.19199	-0.262291	-0.0356274	0.293839	0.864445	2.03241	-0.735412	2.0721	1.5845	-0.84838	0.705883	1.4194	-0.796161	0.338331	2.44589	1.1244	3.347	0.665127	1.2752	4.22519	1.54176	-0.94121	-0.94121	0.52391	0.173014	1.24128	-0.918159	-0.0521239	1.30693	-1.19151	1.54488	-0.463604	0.634092	-0.999472	0.472288	0.295014	0.517301	-0.601994	1.12135	-1.11437	-1.14914	-0.428926	1.64746
TBEP	-0.322107	0.497952	-0.226942	-0.420519	0.636103	-0.3756	0.673299	0.300559	-0.505322	0.208281	0.522046	0.280572	0.423823	1.27437	0.731568	0.618195	-0.400864	-0.108155	-0.0795174	0.373559	0.0833006	0.345722	0.336209	0.590271	-0.140311	0.0170336	0.0207753	0.480275	0.669325	0.123297	0.516619	0.214628	0.885139	0.12706	0.63777	-0.335596	-0.230623	0.0941091	0.708981	0.733626	0.2827	0.0334945	0.0802145	-0.994777	0.114217	0.380796	0.701774	-0.774988	0.774832
TBEP	0.294031	-0.00104427	0.926964	-0.0464439	0.0894952	0.856491	-0.858471	-0.212129	-0.0858436	0.0135722	-0.118048	0.033781	-0.0792341	0.490471	-0.0488701	-0.184762	0.243256	-0.450103	-0.471262	-0.209798	0.134727	-0.00932407	-0.0361142	-0.319624	-0.0246725	-0.0696306	0.121516	-0.29993	0.0575275	0.0228705	-0.0792346	-0.383222	-0.307455	-0.241765	-0.378754	0.976897	0.234137	0.0146694	-0.325215	0.365612	3.00297	0.0226393	-0.0765591	0.0198479	0.27635	-0.00313091	0.0302782	0.785637	0.0487699
TBEP	-0.185398	-0.852326	-0.500589	0.264439	-0.301021	0.0035305	0.40506	-0.0360372	-0.392247	0.438541	-0.00781441	-0.349848	0.268223	-0.105593	0.0612898	0.0104516	-0.172139	0.108155	-0.444487	0.501134	-0.0885191	0.151344	-0.0839038	0.299322	0.0749712	0.214693	-1.4471	0.786535	-0.73336	-0.243336	0.871402	0.257791	0.0333881	0.075058	-0.0324831	0.322865	0.0460081	0.302457	0.0510454	-0.405065	0.676308	0.463865	1.75062	-1.08266	-0.472156	-0.113525	-0.904115	-0.374002	-0.986589
TBEP	-0.00575161	0.0656345	0.03619	-0.0411186	-0.88372	-0.146379	0.316049	-0.318574	0.126132	0.0827527	0.0727429	0.0105419	-0.618563	-0.0117903	0.0353837	-0.393266	0.0210962	0.813962	-0.325873	-0.448885	-0.198993	0.305779	-0.159763	0.343197	-0.870039	0.0405464	-0.634072	-0.371192	0.87226	-0.504266	-0.562595	0.411464	-0.53556	-0.266954	0.0303798	0.348654	0.107581	-0.0770612	-0.398913	0.483165	-0.691751	-0.584766	0.126081	-0.163214	-0.6013	-0.165421	-0.080018	-0.159774	0.548956
TBEP	0.0582564	-0.682082	-0.150322	0.186162	-0.790552	-0.145455	0.0674601	0.258856	-1.87314	-0.00568342	0.370601	-0.158978	-0.0463722	0.545404	-0.345879	0.710439	-0.073277	-1.15524	-0.0911336	-0.328405	-0.167039	0.203211	-0.212617	0.760223	0.361582	0.0670528	-0.461672	1.73935	1.03675	-0.134934	0.0439291	0.053055	-0.84688	-0.0707226	-0.00388575	0.257707	0.703021	-0.111788	-1.53976	-0.565986	0.0705442	-0.271831	-0.0175409	2.18189	0.73342	-0.04603	-0.144917	0.0863509	1.05634
TBEP	-0.111137	0.168988	-0.0443382	-0.231093	-0.103802	-0.000492	0.0139928	0.033484	-0.126132	-0.18233	0.0137467	0.166389	0.0463722	0.100059	-0.192677	0.744474	-0.185143	0.165859	0.583927	0.351764	-0.033895	-0.102165	0.166509	-0.118158	0.0173867	-0.169153	0.156323	-0.417178	-0.652091	-0.0265951	-0.682704	0.187582	0.221459	0.021524	-0.0917025	-0.895535	-0.344156	-0.046999	-0.162012	0.0153456	0.492673	0.186242	-0.0706787	0.0835761	0.339766	0.241724	0.0358992	-0.33187	-0.386641
TBEP	0.0275543	0.170252	-0.109079	-0.086051	0.261424	-0.175833	-0.560171	-0.436859	-0.144659	-0.064044	-0.412925	-0.159772	0.209058	0.0117903	-0.327886	0.691752	-0.47272	-1.22401	0.0690842	0.208071	0.0338948	0.0967608	0.0111632	-0.200244	0.462096	-0.0934067	-0.154623	-0.385506	0.61173	-0.546803	0.174505	-1.09602	-0.0220718	-0.0665307	0.0196328	0.153362	0.0251577	-0.196372	0.16944	-0.0153446	0.276075	0.175097	-0.0909538	-0.144103	0.0531335	-0.00992441	-0.168768	-0.738468	0.770254
TBEP	-0.0462528	-0.716273	0.166654	0.426994	0.759014	0.223574	0.760337	0.148552	-0.176894	0.058363	-0.0201292	0.119617	-0.472858	0.646151	0.258007	0.160165	-0.26564	1.11239	-0.3169	-0.318921	-0.333641	-0.0673714	-0.108445	0.745353	-0.360617	-0.0324392	0.541125	0.249171	0.0800114	-0.0586438	-0.292446	0.287245	-0.542146	-0.222849	0.00388575	-0.201247	0.316249	1.42946	0.325562	0.187925	-1.10102	-0.347766	-0.0027523	-0.142469	-0.0971599	-0.154128	0.00966644	0.397635	0.386642
TBEP	0.289994	-0.780826	0.128087	-0.160757	0.324576	0.230274	-0.0139928	-0.0334845	0.353405	0.0671296	-0.0137467	0.419209	0.422081	0.202315	0.0528817	-0.186584	0.13079	0.11774	0.135587	0.439179	0.249892	-0.265373	0.418391	-0.437893	-0.145894	0.145882	0.244666	0.0901678	-1.98119	0.000122	0.306219	0.275386	0.468622	0.14987	-0.124759	-0.0130377	-0.390731	0.261864	-0.599494	0.198512	0.233138	0.0285277	0.160133	0.966804	-0.079618	0.143082	0.212939	0.0483718	-1.07472
TNT	0.135626	-0.417847	-0.122072	0.181643	0.332408	-0.488749	-0.466572	0.0495424	0.371074	-0.254716	-0.28522	-0.1821	-0.183133	-0.0393496	0.0548582	-0.758525	0.0118723	-0.0854273	-0.0636931	-0.204437	2.87419	0.0283432	-0.483407	0.585801	-0.530223	-0.462177	0.14877	0.205698	-0.466202	0.344686	-0.473534	0.626287	-0.253158	-0.484287	-0.097888	0.416536	0.908121	-0.231254	0.587933	0.0645199	0.123025	0.200769	-0.239421	0.49529	0.157931	-0.169996	-0.264286	0.0851617	-0.518906
TNT	-1.20595	2.7127	0.305284	-0.113866	1.37761	-0.403876	-0.834751	0.176567	0.0469847	-0.722499	0.489923	-0.201422	-0.785068	-0.304472	-0.0903864	-0.74547	1.17588	-0.0912423	-0.798028	-0.552177	0.26578	-0.27675	-0.798467	-0.27159	-1.61928	0.299892	-0.738769	-0.67043	-3.8418	-0.765373	1.82928	1.25425	0.235478	-0.268081	0.110072	0.446555	0.313214	0.00968075	1.19255	0.0525398	0	0.21399	-0.193877	1.46163	0.431268	-0.10701	-0.222576	0.690144	-2.71603
TNT	0.229833	-0.514637	-0.0958176	0.241188	-0.127433	-0.267334	0.200168	-0.213192	-0.294243	-0.112432	-0.133266	-0.24721	-0.369037	0.053997	-0.0540915	-0.664941	-0.113935	-0.0902586	-0.2958	-0.408639	-0.26864	0.192715	-0.422412	0.656052	-0.163416	-0.273128	-0.140735	0.139832	0.697747	-0.0820303	-0.327931	0.427044	-0.150682	-0.197171	-0.18779	0.115172	0.413259	-0.341725	1.0785	0.160443	-0.0935726	0	-0.0882731	-0.347831	0.100728	-0.0939379	-0.139067	0	0.90445
TNT	-0.00577068	0.190544	-0.0501547	0.294706	0.116509	0.122727	0.0377154	-0.0166731	0.0486956	0.0938702	-0.292811	-0.193182	-0.416096	0.00941658	0.167318	-0.919644	-0.162634	-0.15158	-0.406677	0.0273361	-0.187459	0.391038	-0.419709	0.407856	-0.12114	0.00325108	0.108161	0.120606	0.559612	0.27835	0.00637293	0.356039	-0.183684	0	-0.397631	-0.500327	0	-0.155347	-0.344835	-0.181985	-0.413925	-0.126421	0.122104	-0.0400219	0.0288811	-0.0965109	-0.0640287	0.260556	0.321386
TNT	-0.0282617	0.332108	-0.43942	0.423079	-0.221561	-0.13932	0.624965	0.476128	0.267445	0.0487242	0.547237	-0.260685	0.129915	0	-0.135653	1.7533	0.153528	-0.178155	-0.336184	-0.492124	0	-0.117803	-0.070889	-0.162158	2.01227	1.33174	-0.174713	-0.0520477	-2.33435	0.0327344	0.537038	-0.669842	-0.422968	-0.15825	-0.680544	-0.748198	-1.09317	-0.719552	1.1781	0.397748	0.47238	-0.318619	0	0.217672	0.411004	0.292391	-0.00170136	-0.354938	-1.66798
TNT	-0.265486	0.28266	-0.0655098	0.116396	-0.227493	-0.33077	0.375267	-0.144127	-0.283514	0.0329781	0.0555487	-0.0660715	0	-0.168773	0	-0.475061	0.105502	-0.0552917	-0.368917	-0.440341	-1.12029	0.34879	-0.221304	0.385269	0.313971	-0.325041	-0.0608854	-0.585735	0.609181	-0.285373	0.0410743	0.120833	-0.238482	-0.348355	-0.459393	-0.151317	-0.232643	-0.174858	0.924451	0.217764	-0.0788035	-0.291444	0.135784	-0.383722	0.172115	0.0756474	0.0413647	-0.0628495	-0.505305
Toluene	0.655054	-0.361582	-0.0163919	-0.0637913	0.205997	0.294079	-0.267104	-0.248278	-0.157459	0.0189914	0.421924	0.164093	0.102031	0.300489	-0.0758476	0.379064	-0.376442	0.0940332	0.258143	0.172458	0.165243	-0.166533	0.0381274	0.16231	0.0332978	0.0958987	-0.0981753	0.383528	0.672551	-0.0953835	0.0230989	-0.000770869	0.276597	0.12104	0.119689	0.0967972	-0.793306	0.20654	-0.202853	0.137344	0.0150242	-0.034928	0.129096	0.332327	-0.633018	-0.190656	0.301184	-0.339335	0.607707
Toluene	0.959028	-0.298705	0.091351	0.08467	0.518177	0.248993	-0.35845	-0.0696368	-0.0326833	-0.0946588	0.468076	0.111471	-0.423113	0.44135	-0.121759	0.546277	-0.458397	-0.223777	-0.14281	-0.0093788	-0.495441	-0.125277	-0.122803	0.528849	0.429339	-0.35659	-0.105385	-0.11313	0.673143	0.18032	0.0956001	0.237219	0.155626	-0.22008	-0.237304	-0.81728	0.277756	-0.163576	-0.588095	0.165537	-0.428876	-0.086938	0.249704	1.31541	-0.699878	-0.171655	0.215184	-0.65849	0.658773
Toluene	0.605212	0.168835	0.110656	0.0921764	-0.247575	0.142529	0.312955	-0.0839633	-0.0284309	-0.189778	0.349457	0.12568	-0.423004	0.480662	-0.159291	0.55084	-0.499248	0.420729	-0.259648	0.00294383	-1.08586	-0.245738	-0.133729	0.442329	0.0663538	-0.261549	-0.0941512	-0.12445	0.70885	0.244923	0.49698	0.55201	0.118907	-0.12457	-0.116456	-0.599779	-0.269802	-0.0860631	-1.18381	0.0875372	-0.453364	-0.153511	0.168934	0.888582	-0.632283	-0.40843	0.206538	-0.466291	0.560324
Toluene	0.608532	0.785741	-0.024906	-0.0684033	0.950079	0.266059	-0.413375	-0.210816	-0.0936503	-0.0930415	0.395987	0.18482	-0.0492824	0.269304	-0.057716	0.359693	-0.384484	0.211431	0.246503	0.194395	0.201046	-0.145013	0.00766797	0.180752	0.187856	0.0888272	-0.0570455	-0.0625385	0.644087	-0.260773	-0.0198107	0.184479	0.294344	0.114977	0.0981075	-0.477297	-1.62759	0.24576	-0.66515	0.0631471	0.205126	-0.115904	0.136156	-0.010013	-0.57925	-0.219137	0.303858	-0.312015	0.668784
Trichloroethylene	1.51184	-0.575344	0.433517	-0.626999	-0.333073	-0.490821	0.909593	0.185656	0.242501	-1.73162	-0.73737	-0.227321	-0.599719	-0.172071	-0.451775	-0.874322	-0.360558	-0.272028	-1.3935	-0.342167	0.133145	-0.301829	-1.24858	-0.213569	0.883327	-6.52402	1.70118	-0.115014	0.0923838	-0.110885	0.406664	0.637087	-0.374609	0.178428	0.640131	0.309991	-1.51938	0.273525	0.481211	-0.964344	-1.03446	0.568126	-0.0879858	0.32075	0.0353618	-1.28492	-0.133251	-1.7876	-0.063527
Trichloroethylene	1.08324	0.297677	0.358781	-0.768383	-0.276113	-0.00939358	0.220026	-0.227634	-0.0119539	-2.35523	-0.143642	-0.0906833	-0.159851	-0.178786	0.246439	-0.823071	-0.0478092	0.126343	0.173793	-0.41249	0.279647	0.199442	0.424874	0.653644	0.938797	-5.27327	1.62672	-0.729711	-1.28773	-0.115025	-0.00586664	0.437736	-0.613579	0.0979999	0.82487	0.30852	0.606663	0.202299	0.505953	-1.30859	-1.86165	0.260706	-0.419359	0.628728	0.592668	-1.15013	-0.800187	-1.57336	-0.108826
Trichloroethylene	1.02845	0.10955	0.454838	-0.63467	-0.223895	-0.202118	0.288517	-0.226714	0.0320454	-2.2685	-0.137792	-0.0708756	-0.184924	-0.222028	0.0572919	-0.689143	-0.633246	-0.00649896	-0.0977213	-0.439297	0.137141	-0.199825	0.50296	-0.0453051	0.795352	-5.32188	1.44707	0.893068	0.190282	-0.325731	-0.0536469	0.396803	-0.449458	0.112025	1.16591	0.274889	0.705356	0.183844	0.45825	-0.915725	-1.40745	0.462269	-0.630131	0.689753	0.598519	-0.738555	-0.792953	-1.4048	-0.202458
Trichloroethylene	1.42508	-0.258354	0.423118	-0.602486	-0.315151	-0.557395	0.696613	0.13741	0.27567	-1.73499	-0.767773	-0.259117	-0.510721	-0.150049	0.0768476	-1.13286	-0.297054	0.145954	-0.750074	-0.362589	0.200566	-0.240391	-1.29844	0.16775	0.877868	-6.98943	1.30532	-0.442293	0.0861009	-0.250847	0.488571	0.719286	-0.457774	0.296973	0.522212	0.444196	-1.38996	0.388992	0.635158	-0.90338	-1.19042	0.794575	-0.181458	0.556964	0.117386	-1.13335	0.070142	-1.71937	-0.28378
[truncated: 5,000 more columns]
